# Supplementary material for: Tubular ER Associates With Diacylglycerol-Rich Structures During Lipid Droplet Consumption
Source: Front Cell Dev Biol. 2020 Jul 29;8:700. doi: 10.3389/fcell.2020.00700 (PMC7403446; doi:10.3389/fcell.2020.00700)
Supplement: TABLE S1 — Peptide identification results for proteins identified either as unique or enriched twice or thrice (289 total) in DAG rich subphase. [file Table_1.xlsx]

## Sheet: Suppl Table 1
Supplementary Table S1 Peptide identification results for proteins identified either as unique or enriched twice or thrice (289 total) in DAG rich subphase
Scaffold: Version: Scaffold_4.8.9
Peptide Thresholds: 95.0% minimum
Protein Thresholds: 95.0% minimum and 2 peptides minimum
Quantitative Value (Normalized to Total Spectra)
Identified Proteins (1247)		Subphase Control 1	Subphase GFP 1	Subphase GFP 3	Subphase GFP 2	Subphase Control 2
Alcohol dehydrogenase 1 OS=Saccharomyces cerevisiae (strain ATCC 204508 / S288c) GN=ADH1 PE=1 SV=5	ADH1	52.622	62.467	28.596	33.269	36.388				found unique/enriched thrice
Protein URA2 OS=Saccharomyces cerevisiae (strain ATCC 204508 / S288c) GN=URA2 PE=1 SV=5	URA2	54.815	59.121	18.383	20.793	16.981				found unique/enriched twice
Elongation factor 1-alpha OS=Saccharomyces cerevisiae GN=TEF1 PE=3 SV=1	TEF1	48.785	46.851	42.894	39.507	24.258				C1-GFP
Pyruvate kinase OS=Saccharomyces cerevisiae GN=CDC19 PE=3 SV=1	CDC19	30.696	29.003	85.787	72.775	63.072
Hsp90 family chaperone OS=Saccharomyces cerevisiae GN=HSC82 PE=3 SV=1	HSC82	38.919	42.389	32.681	31.189	33.962
Heat shock protein SSA2 OS=Saccharomyces cerevisiae (strain ATCC 204508 / S288c) GN=SSA2 PE=1 SV=3	SSA2	36.726	31.234	69.447	66.537	33.962
Plasma membrane ATPase OS=Saccharomyces cerevisiae (strain CEN.PK113-7D) GN=CENPK1137D_2964 PE=3 SV=1	PMA1	40.015	54.101	28.596	39.507	4.8517
Ribosomal 60S subunit protein L3 OS=Saccharomyces cerevisiae GN=RPL3 PE=3 SV=1	RPL3	30.148	34.022	32.681	35.348	38.813
H(+)-transporting V1 sector ATPase subunit A OS=Saccharomyces cerevisiae GN=VMA1 PE=4 SV=1	VMA1	25.763	26.214	46.979	47.824	12.129
C1-GFP	C1-GFP	7.6741	30.676	110.3	64.458	16.981
Glyceraldehyde-3-phosphate dehydrogenase OS=Saccharomyces cerevisiae GN=TDH3 PE=3 SV=1	TDH3	36.178	25.098	28.596	31.189	26.684
Actin OS=Saccharomyces cerevisiae GN=ACT1 PE=3 SV=1	ACT1	23.57	29.003	59.234	41.586	41.239
3-isopropylmalate dehydratase OS=Saccharomyces cerevisiae (strain ATCC 204508 / S288c) GN=LEU1 PE=1 SV=3	LEU1	33.985	31.791	28.596	31.189	9.7034
Ribosomal protein L8B OS=Saccharomyces cerevisiae (strain RM11-1a) GN=SCRG_04947 PE=4 SV=1	RPL8B	33.437	29.003	30.638	39.507	63.072
Ribosome-associated molecular chaperone SSB2 OS=Saccharomyces cerevisiae (strain ATCC 204508 / S288c) GN=SSB2 PE=1 SV=2	SSB2	35.082	29.003	49.021	45.744	19.407
40S ribosomal protein S1 OS=Saccharomyces cerevisiae GN=RPS1B PE=3 SV=1	RPS1B	26.311	20.637	22.468	31.189	33.962
Rpl4bp OS=Saccharomyces cerevisiae (strain FostersO) GN=FOSTERSO_1157 PE=4 SV=1	RPL4B	33.437	29.003	32.681	37.427	43.665
Translation elongation factor EF-3 OS=Saccharomyces cerevisiae GN=YEF3 PE=4 SV=1	YEF3	31.245	38.484	18.383	33.269	7.2775
Ribosomal 40S subunit protein S3 OS=Saccharomyces cerevisiae GN=RPS3 PE=3 SV=1	RPS3	26.859	20.637	30.638	39.507	46.091
ATP synthase subunit alpha OS=Saccharomyces cerevisiae (strain YJM789) GN=ATP1 PE=3 SV=1	ATP1	21.378	28.445	34.723	41.586	4.8517
Hsp70 family ATPase OS=Saccharomyces cerevisiae GN=KAR2 PE=3 SV=1	KAR2	25.215	34.58	24.511	35.348	9.7034
K7_Ssc1p OS=Saccharomyces cerevisiae (strain Kyokai no. 7 / NBRC 101557) GN=K7_SSC1 PE=3 SV=1	SSC1	30.696	27.887	34.723	31.189	4.8517
Tetrafunctional fatty acid synthase subunit OS=Saccharomyces cerevisiae GN=FAS1 PE=4 SV=1	FAS1	51.526	18.963	0	0	0
Arg5,6p OS=Saccharomyces cerevisiae (strain FostersO) GN=FOSTERSO_1310 PE=3 SV=1	ARG5,6	22.474	26.214	36.766	43.665	26.684
Por1p OS=Saccharomyces cerevisiae (strain CEN.PK113-7D) GN=CENPK1137D_2623 PE=4 SV=1	POR1	22.474	29.003	28.596	33.269	26.684
Elongation factor 2 OS=Saccharomyces cerevisiae GN=EFT1 PE=4 SV=1	EFT1	25.215	24.541	32.681	31.189	19.407
40S ribosomal protein S4 OS=Saccharomyces cerevisiae GN=RPS4A PE=3 SV=1	RPS4A	31.793	17.29	20.426	27.031	53.369
Heat shock protein 104 OS=Saccharomyces cerevisiae (strain YJM789) GN=HSP104 PE=3 SV=1	HSP104	23.022	27.887	14.298	18.714	12.129
Acetolactate synthase OS=Saccharomyces cerevisiae x Saccharomyces kudriavzevii (strain VIN7) GN=VIN7_3755 PE=3 SV=1	ILV2	25.215	30.676	34.723	33.269	9.7034
Fas2p OS=Saccharomyces cerevisiae (strain CEN.PK113-7D) GN=CENPK1137D_1888 PE=3 SV=1	FAS2	54.267	15.059	0	0	0
Chaperone ATPase OS=Saccharomyces cerevisiae GN=HSP60 PE=3 SV=1	HSP60	23.57	24.541	46.979	31.189	12.129
Ketol-acid reductoisomerase, mitochondrial OS=Saccharomyces cerevisiae GN=ILV5 PE=3 SV=1	ILV5	27.407	26.772	22.468	22.872	19.407
ATP synthase subunit beta OS=Saccharomyces cerevisiae (strain FostersB) GN=FOSTERSB_2692 PE=3 SV=1	ATP2	26.311	32.349	32.681	24.952	9.7034
H(+)-transporting V1 sector ATPase subunit B OS=Saccharomyces cerevisiae GN=VMA2 PE=3 SV=1	VMA2	24.667	21.752	42.894	41.586	7.2775
2-isopropylmalate synthase OS=Saccharomyces cerevisiae GN=LEU4 PE=3 SV=1	LEU4	18.089	19.521	24.511	20.793	7.2775
Carbamoyl phosphate synthetase large subunit OS=Saccharomyces cerevisiae (strain YJM789) GN=CPA2 PE=4 SV=1	CPA2	32.889	35.138	0	0	0
Ribosomal 60S subunit protein L7A OS=Saccharomyces cerevisiae GN=RPL7A PE=4 SV=1	RPL7A	16.993	14.501	18.383	29.11	46.091
Pyruvate dehydrogenase E1 component subunit alpha OS=Saccharomyces cerevisiae (strain YJM789) GN=PDA1 PE=4 SV=1	PDA1	20.282	25.098	28.596	27.031	26.684
Tryptophan synthase OS=Saccharomyces cerevisiae (strain RM11-1a) GN=SCRG_01033 PE=3 SV=1	TRP5	26.311	28.445	14.298	10.396	0
Ribosomal 60S subunit protein L2B OS=Saccharomyces cerevisiae GN=RPL2B PE=4 SV=1	RPL2B	18.089	20.637	12.255	20.793	46.091
Indolepyruvate decarboxylase 1 OS=Saccharomyces cerevisiae GN=PDC1 PE=3 SV=1	PDC1	17.541	22.31	44.936	31.189	12.129
Inosine-5'-monophosphate dehydrogenase OS=Saccharomyces cerevisiae GN=IMD3 PE=3 SV=1	IMD3	37.822	16.732	18.383	16.634	12.129
S-adenosylmethionine synthase OS=Saccharomyces cerevisiae (strain JAY291) GN=SAM2 PE=3 SV=1	SAM2	24.667	24.541	30.638	24.952	16.981
ATP-dependent 6-phosphofructokinase OS=Saccharomyces cerevisiae (strain YJM789) GN=PFK1 PE=3 SV=1	PFK1	30.696	24.541	0	0	7.2775
Ribosomal 60S subunit protein L10 OS=Saccharomyces cerevisiae GN=RPL10 PE=4 SV=1	RPL10	18.637	10.039	20.426	18.714	50.943
Ribosomal 60S subunit protein L5 OS=Saccharomyces cerevisiae GN=RPL5 PE=3 SV=1	RPL5	24.119	14.501	8.1702	10.396	16.981
ADP/ATP carrier protein OS=Saccharomyces cerevisiae GN=PET9 PE=3 SV=1	PET9	15.896	30.676	20.426	22.872	26.684
Ald5p OS=Saccharomyces cerevisiae (strain JAY291) GN=ALD5 PE=3 SV=1	ALD5	14.252	18.963	38.808	43.665	14.555
Ribosomal 40S subunit protein S5 OS=Saccharomyces cerevisiae GN=RPS5 PE=1 SV=1	RPS5	19.185	15.617	26.553	29.11	43.665
Phosphopyruvate hydratase OS=Saccharomyces cerevisiae GN=ENO2 PE=3 SV=1	ENO2	15.896	16.175	46.979	22.872	12.129
YHR020W-like protein OS=Saccharomyces cerevisiae (strain JAY291) GN=C1Q_05163 PE=3 SV=1	YHR020W	19.185	18.406	8.1702	18.714	0
Ribosomal protein OS=Saccharomyces cerevisiae GN=RPL1A PE=3 SV=1	RPL1A	15.348	11.155	14.298	20.793	53.369
Translation initiation factor eIF4A OS=Saccharomyces cerevisiae GN=TIF1 PE=3 SV=1	TIF1	16.993	20.079	32.681	20.793	19.407
AAA family ATPase OS=Saccharomyces cerevisiae GN=CDC48 PE=3 SV=1	CDC48	26.859	18.963	6.1277	16.634	0
40S ribosomal protein S6 OS=Saccharomyces cerevisiae GN=RPS6A PE=3 SV=1	RPS6A	16.444	15.059	18.383	24.952	46.091
Phosphoglycerate kinase OS=Saccharomyces cerevisiae GN=PGK1 PE=3 SV=1	PGK1	18.089	15.059	46.979	31.189	29.11
Isoleucyl-tRNA synthetase OS=Saccharomyces cerevisiae (strain YJM789) GN=ILS1 PE=3 SV=1	ILS1	19.185	24.541	0	10.396	0
Glutamyl-tRNA synthetase OS=Saccharomyces cerevisiae (strain RM11-1a) GN=SCRG_01229 PE=3 SV=1	GUS1	14.8	21.194	10.213	20.793	0
3-isopropylmalate dehydrogenase OS=Saccharomyces cerevisiae GN=LEU2 PE=3 SV=1	LEU2	25.763	25.098	0	0	0
Ribosomal 40S subunit protein S9B OS=Saccharomyces cerevisiae GN=RPS9B PE=4 SV=1	RPS9B	15.348	7.8084	10.213	20.793	41.239
Mes1p OS=Saccharomyces cerevisiae (strain Lalvin QA23) GN=QA23_1998 PE=3 SV=1	MES1	19.185	23.425	0	10.396	0
60S acidic ribosomal protein P0 OS=Saccharomyces cerevisiae GN=RPP0 PE=3 SV=1	RPP0	13.704	11.155	14.298	20.793	26.684
Uncharacterized protein OS=Saccharomyces cerevisiae (strain RM11-1a) GN=SCRG_01592 PE=3 SV=1	DED1	20.83	17.848	14.298	24.952	0
60S ribosomal protein L6 OS=Saccharomyces cerevisiae GN=RPL6B PE=3 SV=1	RPL6B	16.444	11.713	14.298	16.634	31.536
Karyopherin beta 4 OS=Saccharomyces cerevisiae (strain RM11-1a) GN=SCRG_04586 PE=4 SV=1	KAP123	21.378	23.425	0	16.634	0
Aspartyl-tRNA synthetase OS=Saccharomyces cerevisiae (strain RM11-1a) GN=SCRG_04971 PE=3 SV=1	DPS1	27.407	6.1352	14.298	18.714	0
Dihydroxy-acid dehydratase OS=Saccharomyces cerevisiae GN=ILV3 PE=3 SV=1	ILV3	16.444	22.868	34.723	22.872	0
Polyadenylate-binding protein OS=Saccharomyces cerevisiae (strain AWRI1631) GN=AWRI1631_52340 PE=3 SV=1	AWRI1631_52340	20.282	14.501	20.426	10.396	14.555
Dihydrolipoyl dehydrogenase, mitochondrial OS=Saccharomyces cerevisiae (strain ATCC 204508 / S288c) GN=LPD1 PE=1 SV=1	LPD1	20.83	23.983	8.1702	16.634	0
Histidine biosynthesis trifunctional protein OS=Saccharomyces cerevisiae (strain ATCC 204508 / S288c) GN=HIS4 PE=1 SV=3	HIS4	20.83	12.828	14.298	12.476	0
Cytochrome b-c1 complex subunit 2, mitochondrial OS=Saccharomyces cerevisiae (strain ATCC 204508 / S288c) GN=QCR2 PE=1 SV=1	QCR2	10.415	17.848	30.638	22.872	24.258
Protein BMH1 OS=Saccharomyces cerevisiae (strain ATCC 204508 / S288c) GN=BMH1 PE=1 SV=4	BMH1	12.607	8.3662	34.723	24.952	46.091
Asparagine synthase (Glutamine-hydrolyzing) 1 OS=Saccharomyces cerevisiae GN=ASN1 PE=4 SV=1	ASN1	13.156	7.2507	34.723	24.952	7.2775
Threonine dehydratase OS=Saccharomyces cerevisiae GN=ILV1 PE=3 SV=1	ILV1	8.2222	14.501	22.468	33.269	0
Heat shock protein homolog SSE1 OS=Saccharomyces cerevisiae (strain ATCC 204508 / S288c) GN=SSE1 PE=1 SV=4	SSE1	27.407	12.27	8.1702	6.2379	4.8517
Ubiquinol--cytochrome-c reductase subunit OS=Saccharomyces cerevisiae GN=COR1 PE=4 SV=1	COR1	16.993	16.732	24.511	24.952	9.7034
U3 snoRNP protein OS=Saccharomyces cerevisiae (strain YJM789) GN=NOP1 PE=3 SV=1	NOP1	9.3185	13.386	10.213	14.555	24.258
Eukaryotic translation initiation factor 3 subunit A OS=Saccharomyces cerevisiae (strain CEN.PK113-7D) GN=RPG1 PE=3 SV=1	RPG1	15.348	8.3662	12.255	8.3172	0
Ssz1p OS=Saccharomyces cerevisiae (strain CEN.PK113-7D) GN=CENPK1137D_5206 PE=3 SV=1	SSZ1	15.348	9.4817	16.34	14.555	16.981
Mannose-1-phosphate guanylyltransferase OS=Saccharomyces cerevisiae GN=PSA1 PE=4 SV=1	PSA1	14.252	17.848	24.511	12.476	12.129
Lysine--tRNA ligase OS=Saccharomyces cerevisiae (strain RM11-1a) GN=SCRG_00474 PE=3 SV=1	KRS1	20.282	8.9239	18.383	12.476	0
ATP-dependent 6-phosphofructokinase OS=Saccharomyces cerevisiae (strain RM11-1a) GN=SCRG_02099 PE=3 SV=1	SCRG_02099	23.022	17.848	0	0	0
60S ribosomal protein L20 OS=Saccharomyces cerevisiae (strain Lalvin EC1118 / Prise de mousse) GN=EC1118_1M3_4445g PE=3 SV=1	RPL20	12.607	7.2507	10.213	14.555	29.11
Ribosomal 40S subunit protein S18B OS=Saccharomyces cerevisiae GN=RPS18B PE=3 SV=1	RPS18B	11.511	5.5774	18.383	22.872	53.369
Branched-chain-amino-acid aminotransferase OS=Saccharomyces cerevisiae GN=BAT1 PE=3 SV=1	BAT1	13.156	13.386	30.638	20.793	16.981
Component of mRNP complexes associated with polyribosomes OS=Saccharomyces cerevisiae GN=BFR1 PE=4 SV=1	BFR1	13.704	9.4817	16.34	18.714	0
Heat shock protein 78 OS=Saccharomyces cerevisiae (strain RM11-1a) GN=SCRG_00268 PE=3 SV=1	HSP78	10.963	14.501	4.0851	4.1586	0
Acetyl CoA carboxylase OS=Saccharomyces cerevisiae (strain YJM789) GN=ACC1 PE=4 SV=1	ACC1	18.637	11.155	0	0	0
Grs1p OS=Saccharomyces cerevisiae (strain CEN.PK113-7D) GN=CENPK1137D_4668 PE=4 SV=1	GRS1	15.896	10.039	10.213	16.634	0
Aconitate hydratase, mitochondrial OS=Saccharomyces cerevisiae (strain YJM789) GN=ACO1 PE=3 SV=1	ACO1	18.089	22.31	0	0	0
40S ribosomal protein S7 OS=Saccharomyces cerevisiae GN=RPS7B PE=3 SV=1	RPS7B	16.993	9.4817	16.34	18.714	21.833
Serine hydroxymethyltransferase OS=Saccharomyces cerevisiae (strain YJM789) GN=SHM2 PE=3 SV=1	SHM2	5.4815	14.501	30.638	18.714	12.129
Ribosomal 40S subunit protein S2 OS=Saccharomyces cerevisiae GN=RPS2 PE=3 SV=1	RPS2	15.896	10.039	6.1277	10.396	12.129
Serine hydroxymethyltransferase OS=Saccharomyces cerevisiae (strain YJM789) GN=SHM1 PE=3 SV=1	SHM1	8.7704	9.4817	14.298	12.476	19.407
Ald4p OS=Saccharomyces cerevisiae (strain AWRI796) GN=AWRI796_4729 PE=3 SV=1	ALD4	18.637	21.194	16.34	14.555	0
Sterol 24-C-methyltransferase OS=Saccharomyces cerevisiae (strain YJM789) GN=ERG6 PE=3 SV=1	ERG6	8.7704	15.617	20.426	35.348	14.555
2-oxoglutarate dehydrogenase, mitochondrial OS=Saccharomyces cerevisiae (strain ATCC 204508 / S288c) GN=KGD1 PE=1 SV=2	KGD1	13.156	20.079	0	0	0
Ribosomal protein L19 OS=Saccharomyces cerevisiae GN=RPL19A PE=3 SV=1	RPL19A	13.704	12.27	12.255	20.793	33.962
Obg-like ATPase 1 OS=Saccharomyces cerevisiae (strain YJM789) GN=OLA1 PE=3 SV=1	OLA1	8.7704	12.828	30.638	18.714	14.555
Phosphatidylinositol-3-phosphatase OS=Saccharomyces cerevisiae GN=SAC1 PE=4 SV=1	SAC1	11.511	19.521	8.1702	20.793	0
Histidyl-tRNA synthetase OS=Saccharomyces cerevisiae (strain YJM789) GN=HTS1 PE=4 SV=1	HTS1	24.119	4.462	16.34	16.634	0
Pyruvate carboxylase OS=Saccharomyces cerevisiae GN=PYC1 PE=4 SV=1	PYC1	14.8	17.29	0	6.2379	0
Lipid-binding protein OS=Saccharomyces cerevisiae GN=LSP1 PE=4 SV=1	LSP1	10.415	9.4817	30.638	24.952	36.388
Orotidine 5'-phosphate decarboxylase OS=Saccharomyces cerevisiae (strain CEN.PK113-7D) GN=CENPK1137D_3634 PE=3 SV=1	URA3	13.156	15.059	16.34	12.476	16.981
Isocitrate dehydrogenase [NADP] OS=Saccharomyces cerevisiae GN=IDP1 PE=3 SV=1	IDP1	16.993	16.732	4.0851	12.476	0
60S ribosomal protein L13 OS=Saccharomyces cerevisiae GN=RPL13B PE=3 SV=1	RPL13B	13.156	11.713	8.1702	12.476	26.684
Fructose-bisphosphate aldolase OS=Saccharomyces cerevisiae GN=FBA1 PE=4 SV=1	FBA1	10.415	11.155	28.596	18.714	7.2775
Homocitrate synthase OS=Saccharomyces cerevisiae (strain YJM789) GN=LYS21 PE=3 SV=1	LYS21	9.3185	8.9239	20.426	10.396	7.2775
YLR197Wp-like protein OS=Saccharomyces cerevisiae (strain AWRI1631) GN=AWRI1631_122390 PE=4 SV=1	NOP56	10.415	16.732	12.255	16.634	4.8517
Asparagine--tRNA ligase OS=Saccharomyces cerevisiae GN=DED81 PE=4 SV=1	DED81	20.282	3.3465	16.34	18.714	0
Pdi1p OS=Saccharomyces cerevisiae (strain CEN.PK113-7D) GN=CENPK1137D_4456 PE=4 SV=1	PDI1	14.252	18.406	4.0851	4.1586	0
Glucosamine-6-phosphate synthase OS=Saccharomyces cerevisiae (strain YJM789) GN=GFA1 PE=4 SV=1	GFA1	15.896	15.059	0	4.1586	0
40S ribosomal protein S8 OS=Saccharomyces cerevisiae (strain RM11-1a) GN=SCRG_03033 PE=3 SV=1	SCRG_03033	15.896	9.4817	10.213	10.396	31.536
Anthranilate synthase component I OS=Saccharomyces cerevisiae (strain RM11-1a) GN=SCRG_04567 PE=4 SV=1	TRP2	10.963	12.27	10.213	20.793	4.8517
Faa1p OS=Saccharomyces cerevisiae (strain JAY291) GN=FAA1 PE=4 SV=1	FAA1	12.059	11.155	10.213	22.872	0
NADPH--cytochrome P450 reductase OS=Saccharomyces cerevisiae (strain CEN.PK113-7D) GN=NCP1 PE=3 SV=1	NCP1	11.511	19.521	0	16.634	0
Met10 protein OS=Saccharomyces cerevisiae GN=MET10 PE=4 SV=1	MET10	13.156	15.617	0	0	0
Ribosomal protein L17A OS=Saccharomyces cerevisiae (strain RM11-1a) GN=SCRG_03849 PE=3 SV=1	RPL17A	10.415	7.8084	16.34	18.714	19.407
Eht1p OS=Saccharomyces cerevisiae (strain CEN.PK113-7D) GN=CENPK1137D_4730 PE=4 SV=1	EHT1	8.7704	11.713	26.553	22.872	9.7034
Acetyltransferase component of pyruvate dehydrogenase complex OS=Saccharomyces cerevisiae (strain RM11-1a) GN=SCRG_03207 PE=3 SV=1	LAT1	10.963	18.406	10.213	14.555	0
Clustered mitochondria protein 1 OS=Saccharomyces cerevisiae (strain ATCC 204508 / S288c) GN=CLU1 PE=1 SV=1	CLU1	15.896	10.597	0	0	0
Vacuolar sorting protein OS=Saccharomyces cerevisiae (strain YJM789) GN=VPS1 PE=3 SV=1	VPS1	9.3185	11.713	4.0851	8.3172	0
Eukaryotic translation initiation factor 3 subunit C OS=Saccharomyces cerevisiae (strain CEN.PK113-7D) GN=NIP1 PE=3 SV=1	NIP1	12.607	11.713	0	6.2379	9.7034
Glutamate dehydrogenase OS=Saccharomyces cerevisiae GN=GDH1 PE=3 SV=1	GDH1	9.8667	3.9042	10.213	8.3172	33.962
40S ribosomal protein S24 OS=Saccharomyces cerevisiae GN=RPS24B PE=3 SV=1	RPS24B	13.156	2.7887	18.383	14.555	38.813
Phosphorylation inhibited by long chain bases OS=Saccharomyces cerevisiae (strain YJM789) GN=PIL1 PE=4 SV=1	PIL1	13.704	9.4817	24.511	16.634	29.11
Ribosomal 60S subunit protein L9B OS=Saccharomyces cerevisiae GN=RPL9B PE=4 SV=1	RPL9B	9.8667	8.3662	8.1702	10.396	14.555
Glycerol-3-phosphate dehydrogenase [NAD(+)] OS=Saccharomyces cerevisiae (strain YJM789) GN=GPD1 PE=3 SV=1	GPD1	8.2222	11.713	12.255	12.476	14.555
Oac1p OS=Saccharomyces cerevisiae (strain Zymaflore VL3) GN=VL3_2847 PE=3 SV=1	OAC1	9.8667	15.059	18.383	16.634	14.555
Ribosomal 40S subunit protein S17B OS=Saccharomyces cerevisiae GN=RPS17B PE=3 SV=1	RPS17B	8.2222	2.231	14.298	20.793	58.22
Elongation factor 1-gamma 2 OS=Saccharomyces cerevisiae (strain RM11-1a) GN=SCRG_03939 PE=4 SV=1	SCRG_03939	10.415	5.0197	18.383	14.555	26.684
Zuo1p OS=Saccharomyces cerevisiae (strain CEN.PK113-7D) GN=CENPK1137D_3253 PE=4 SV=1	ZUO1	10.963	8.9239	10.213	14.555	0
rRNA biogenesis protein RRP5 OS=Saccharomyces cerevisiae (strain ATCC 204508 / S288c) GN=RRP5 PE=1 SV=1	RRP5	12.607	10.039	0	0	0
Met5 protein OS=Saccharomyces cerevisiae GN=MET5 PE=4 SV=1	MET5	11.511	13.386	0	0	0
Guanine nucleotide exchange protein for ARF OS=Saccharomyces cerevisiae (strain RM11-1a) GN=SCRG_00352 PE=4 SV=1	SCRG_00352	12.607	10.597	0	0	0
ATP synthase subunit gamma OS=Saccharomyces cerevisiae GN=ATP3 PE=3 SV=1	ATP3	10.963	13.386	12.255	12.476	14.555
Amphiphysin-like lipid raft protein OS=Saccharomyces cerevisiae (strain YJM789) GN=RVS161 PE=4 SV=1	RVS161	6.0296	7.2507	10.213	8.3172	12.129
Tricalbin-3 OS=Saccharomyces cerevisiae (strain ATCC 204508 / S288c) GN=TCB3 PE=1 SV=1	TCB3	11.511	18.406	0	0	0
Tyrosine--tRNA ligase OS=Saccharomyces cerevisiae (strain Kyokai no. 7 / NBRC 101557) GN=K7_TYS1 PE=3 SV=1	K7_TYS1	12.059	6.1352	4.0851	6.2379	14.555
Myosin-2 OS=Saccharomyces cerevisiae (strain ATCC 204508 / S288c) GN=MYO2 PE=1 SV=1	MYO2	8.7704	13.386	0	0	0
Ribosomal 60S subunit protein L18A OS=Saccharomyces cerevisiae GN=RPL18A PE=4 SV=1	RPL18A	8.7704	5.5774	4.0851	8.3172	12.129
Mitochondrial phosphate carrier OS=Saccharomyces cerevisiae GN=MIR1 PE=3 SV=1	MIR1	9.8667	13.944	10.213	12.476	14.555
Mitochondrial import inner membrane translocase subunit TIM44 OS=Saccharomyces cerevisiae GN=TIM44 PE=3 SV=1	TIM44	2.7407	2.7887	20.426	16.634	19.407
Mitochondrial protein import protein MAS5 OS=Saccharomyces cerevisiae (strain ATCC 204508 / S288c) GN=YDJ1 PE=1 SV=1	YDJ1	7.1259	7.2507	16.34	14.555	16.981
ATP-binding cassette family ATPase OS=Saccharomyces cerevisiae GN=ARB1 PE=4 SV=1	ARB1	9.3185	13.944	4.0851	14.555	0
V-type proton ATPase subunit a OS=Saccharomyces cerevisiae GN=VPH1 PE=3 SV=1	VPH1	8.7704	13.386	0	12.476	0
Trifunctional formate-tetrahydrofolate ligase/methenyltetrahydrofolate cyclohydrolase/methylenetetrahydrofolate dehydrogenase OS=Saccharomyces cerevisiae GN=MIS1 PE=3 SV=1	MIS1	11.511	15.059	0	0	0
H(+)-transporting V1 sector ATPase subunit E OS=Saccharomyces cerevisiae GN=VMA4 PE=3 SV=1	VMA4	8.2222	7.2507	24.511	12.476	16.981
Met6p OS=Saccharomyces cerevisiae (strain JAY291) GN=MET6 PE=3 SV=1	MET6	8.2222	8.3662	12.255	8.3172	9.7034
Threonine--tRNA ligase, cytoplasmic OS=Saccharomyces cerevisiae (strain ATCC 204508 / S288c) GN=THS1 PE=1 SV=2	THS1	20.282	5.5774	4.0851	6.2379	0
Ribosomal protein S13 OS=Saccharomyces cerevisiae (strain RM11-1a) GN=SCRG_00451 PE=3 SV=1	SCRG_00451	9.8667	5.5774	14.298	16.634	16.981
97 kDa protein OS=Saccharomyces cerevisiae (strain RM11-1a) GN=SCRG_05670 PE=4 SV=1	SCRG_05670	13.156	11.155	0	0	0
Manganese-transporting ATPase 1 OS=Saccharomyces cerevisiae (strain ATCC 204508 / S288c) GN=SPF1 PE=1 SV=1	SPF1	4.9333	15.617	0	4.1586	0
Ribosomal 40S subunit protein S11A OS=Saccharomyces cerevisiae GN=RPS11A PE=3 SV=1	RPS11A	8.2222	6.6929	16.34	22.872	24.258
D-arabinono-1,4-lactone oxidase OS=Saccharomyces cerevisiae (strain ATCC 204508 / S288c) GN=ALO1 PE=1 SV=1	ALO1	8.2222	13.386	10.213	12.476	0
Ribosomal 40S subunit protein S16A OS=Saccharomyces cerevisiae GN=RPS16A PE=3 SV=1	RPS16A	12.059	3.9042	10.213	10.396	21.833
Dolichyl-phosphate beta-D-mannosyltransferase OS=Saccharomyces cerevisiae GN=DPM1 PE=4 SV=1	DPM1	8.2222	13.944	10.213	14.555	12.129
Rab family GTPase OS=Saccharomyces cerevisiae GN=YPT1 PE=4 SV=1	YPT1	7.6741	10.597	10.213	14.555	16.981
Gsf2p OS=Saccharomyces cerevisiae (strain CEN.PK113-7D) GN=CENPK1137D_408 PE=4 SV=1	GSF2	7.1259	11.713	16.34	16.634	9.7034
Chaperonin containing T-complex subunit eight component OS=Saccharomyces cerevisiae (strain YJM789) GN=CCT8 PE=3 SV=1	CCT8	9.8667	10.039	8.1702	14.555	0
DNA-directed RNA polymerase subunit OS=Saccharomyces cerevisiae GN=RPA190 PE=3 SV=1	RPA190	9.8667	12.828	0	0	0
Homoserine dehydrogenase OS=Saccharomyces cerevisiae GN=HOM6 PE=3 SV=1	HOM6	9.3185	7.2507	12.255	14.555	26.684
Phosphoglycerate mutase OS=Saccharomyces cerevisiae GN=GPM1 PE=3 SV=1	GPM1	7.1259	8.9239	26.553	8.3172	12.129
Ribosomal 60S subunit protein L12A OS=Saccharomyces cerevisiae GN=RPL12A PE=3 SV=1	RPL12A	14.252	7.8084	8.1702	8.3172	26.684
Msc1p OS=Saccharomyces cerevisiae (strain CEN.PK113-7D) GN=CENPK1137D_334 PE=4 SV=1	MSC1	9.3185	12.27	10.213	8.3172	0
Scp160p OS=Saccharomyces cerevisiae (strain CEN.PK113-7D) GN=CENPK1137D_1222 PE=4 SV=1	SCP160	5.4815	12.27	0	0	0
Ribosomal 60S subunit protein L16A OS=Saccharomyces cerevisiae GN=RPL16A PE=3 SV=1	RPL16A	8.7704	8.9239	0	0	0
RNA-processing protein OS=Saccharomyces cerevisiae GN=NOP58 PE=4 SV=1	NOP58	8.7704	10.039	6.1277	16.634	7.2775
Ribosomal 60S subunit protein L11A OS=Saccharomyces cerevisiae GN=RPL11A PE=3 SV=1	RPL11A	9.3185	6.1352	8.1702	10.396	24.258
Homoisocitrate dehydrogenase OS=Saccharomyces cerevisiae GN=LYS12 PE=4 SV=1	LYS12	7.6741	7.8084	16.34	18.714	9.7034
Clathrin heavy chain OS=Saccharomyces cerevisiae (strain ATCC 204508 / S288c) GN=CHC1 PE=1 SV=1	CHC1	12.607	12.27	0	0	0
Ribosomal protein L15 OS=Saccharomyces cerevisiae (strain YJM789) GN=RPL15A PE=3 SV=1	RPL15A	6.5778	6.6929	10.213	12.476	14.555
NADH-cytochrome b5 reductase OS=Saccharomyces cerevisiae (strain CEN.PK113-7D) GN=CENPK1137D_5017 PE=3 SV=1	CENPK1137D_5017	7.1259	12.828	10.213	6.2379	12.129
E1 ubiquitin-activating protein OS=Saccharomyces cerevisiae GN=UBA1 PE=3 SV=1	UBA1	9.8667	8.3662	0	0	0
Ribosomal protein L28 OS=Saccharomyces cerevisiae (strain YJM789) GN=RPL28 PE=3 SV=1	RPL28	9.3185	4.462	10.213	20.793	24.258
Reticulon-like protein OS=Saccharomyces cerevisiae (strain CEN.PK113-7D) GN=CENPK1137D_4057 PE=4 SV=1	RTN1	7.1259	10.039	10.213	18.714	19.407
Nucleolar protein OS=Saccharomyces cerevisiae GN=NSR1 PE=4 SV=1	NSR1	9.3185	6.6929	10.213	18.714	0
Ribosomal 60S subunit protein L26B OS=Saccharomyces cerevisiae GN=RPL26B PE=4 SV=1	RPL26B	6.0296	2.7887	20.426	20.793	26.684
Uncharacterized protein OS=Saccharomyces cerevisiae GN=SBP1 PE=4 SV=1	SBP1	9.8667	5.5774	12.255	12.476	16.981
GMP synthase (Glutamine-hydrolyzing) OS=Saccharomyces cerevisiae GN=GUA1 PE=3 SV=1	GUA1	9.8667	8.3662	4.0851	6.2379	0
H(+)-transporting V1 sector ATPase subunit H OS=Saccharomyces cerevisiae GN=VMA13 PE=4 SV=1	VMA13	3.837	9.4817	16.34	14.555	7.2775
BAR domain protein OS=Saccharomyces cerevisiae GN=GVP36 PE=4 SV=1	GVP36	9.8667	3.9042	18.383	22.872	24.258
EC1118_1E8_ty1_gag_polp OS=Saccharomyces cerevisiae (strain Lalvin EC1118 / Prise de mousse) GN=EC1118_1E8_2718g PE=4 SV=1	EC1118_1E8_2718g	5.4815	5.5774	14.298	14.555	9.7034
V-type proton ATPase subunit C OS=Saccharomyces cerevisiae GN=VMA5 PE=3 SV=1	VMA5	9.8667	11.713	8.1702	6.2379	4.8517
Sec18p OS=Saccharomyces cerevisiae (strain CEN.PK113-7D) GN=CENPK1137D_4625 PE=4 SV=1	CENPK1137D_4625	6.0296	10.597	4.0851	12.476	0
Glycerol-1-phosphatase OS=Saccharomyces cerevisiae GN=GPP1 PE=4 SV=1	GPP1	6.0296	5.0197	22.468	12.476	9.7034
60S ribosomal protein L27 OS=Saccharomyces cerevisiae (strain YJM789) GN=RPL27A PE=3 SV=1	RPL27A	7.1259	3.9042	6.1277	12.476	36.388
Ribosomal protein S31 OS=Saccharomyces cerevisiae (strain YJM789) GN=RPS31 PE=4 SV=1	RPS31	3.837	2.7887	12.255	10.396	19.407
Thioredoxin peroxidase OS=Saccharomyces cerevisiae GN=TSA1 PE=4 SV=1	TSA1	8.2222	8.3662	12.255	0	7.2775
Bifunctional farnesyl-diphosphate farnesyltransferase/squalene synthase OS=Saccharomyces cerevisiae GN=ERG9 PE=4 SV=1	ERG9	7.6741	10.039	0	6.2379	9.7034
Tubulin beta chain OS=Saccharomyces cerevisiae GN=TUB2 PE=3 SV=1	TUB2	9.3185	11.155	6.1277	14.555	0
CTP synthase OS=Saccharomyces cerevisiae (strain YJM789) GN=URA7 PE=3 SV=1	URA7	7.1259	10.039	0	4.1586	0
Protein translocase subunit OS=Saccharomyces cerevisiae GN=TIM50 PE=4 SV=1	TIM50	10.415	12.828	4.0851	6.2379	0
Ribosomal 60S subunit protein L21A OS=Saccharomyces cerevisiae GN=RPL21A PE=4 SV=1	RPL21A	10.415	6.1352	8.1702	6.2379	16.981
Type II HSP40 co-chaperone OS=Saccharomyces cerevisiae GN=SIS1 PE=4 SV=1	SIS1	4.9333	7.8084	22.468	20.793	9.7034
Phosphoglycerate dehydrogenase OS=Saccharomyces cerevisiae GN=SER3 PE=3 SV=1	SER3	10.415	6.6929	22.468	10.396	12.129
Argininosuccinate lyase OS=Saccharomyces cerevisiae GN=ARG4 PE=3 SV=1	ARG4	4.3852	2.7887	24.511	14.555	21.833
Ribosomal protein L16B OS=Saccharomyces cerevisiae (strain YJM789) GN=RPL16B PE=3 SV=1	RPL16B	10.963	6.1352	10.213	14.555	29.11
Nde1p OS=Saccharomyces cerevisiae (strain Lalvin QA23) GN=QA23_3726 PE=4 SV=1	NDE1	6.0296	12.27	8.1702	10.396	0
T-complex protein 1 subunit gamma OS=Saccharomyces cerevisiae (strain AWRI1631) GN=AWRI1631_101920 PE=3 SV=1	CCT3	8.7704	7.8084	6.1277	8.3172	0
T-complex protein 1 subunit delta OS=Saccharomyces cerevisiae GN=CCT4 PE=3 SV=1	CCT4	10.415	8.9239	4.0851	8.3172	0
Chaperonin-containing T-complex subunit OS=Saccharomyces cerevisiae GN=CCT6 PE=3 SV=1	CCT6	9.8667	11.713	0	4.1586	0
Mitochondrial proteins import receptor OS=Saccharomyces cerevisiae (strain RM11-1a) GN=SCRG_03254 PE=4 SV=1	SCRG_03254	8.7704	11.713	0	8.3172	0
Coatomer subunit alpha OS=Saccharomyces cerevisiae (strain ATCC 204508 / S288c) GN=COP1 PE=1 SV=2	COP1	12.059	11.155	0	0	0
Pyruvate dehydrogenase E1 component subunit beta OS=Saccharomyces cerevisiae GN=PDB1 PE=4 SV=1	PDB1	8.7704	10.597	12.255	12.476	14.555
Mitochondrial GTP/GDP transporter OS=Saccharomyces cerevisiae GN=GGC1 PE=3 SV=1	GGC1	3.2889	11.713	10.213	10.396	9.7034
YKR046Cp-like protein OS=Saccharomyces cerevisiae (strain AWRI1631) GN=AWRI1631_112690 PE=4 SV=1	PET10	3.2889	3.3465	20.426	22.872	21.833
ATP-dependent RNA helicase OS=Saccharomyces cerevisiae GN=SUB2 PE=4 SV=1	SUB2	4.9333	6.6929	8.1702	10.396	4.8517
DEAD-box ATP-dependent RNA helicase OS=Saccharomyces cerevisiae GN=DBP2 PE=3 SV=1	DBP2	12.607	6.6929	10.213	14.555	0
Cystathionine beta-synthase OS=Saccharomyces cerevisiae (strain JAY291) GN=CYS4 PE=3 SV=1	CYS4	2.7407	4.462	34.723	20.793	0
Ybt1p OS=Saccharomyces cerevisiae x Saccharomyces kudriavzevii (strain VIN7) GN=VIN7_3115 PE=4 SV=1	YBT1	1.6444	7.8084	6.1277	10.396	0
Trp3p OS=Saccharomyces cerevisiae x Saccharomyces kudriavzevii (strain VIN7) GN=VIN7_2818 PE=4 SV=1	VIN7_2818	9.8667	8.9239	4.0851	0	0
Alanine--tRNA ligase, mitochondrial OS=Saccharomyces cerevisiae (strain ATCC 204508 / S288c) GN=ALA1 PE=1 SV=3	ALA1	7.1259	13.944	0	0	0
Glycogen [starch] synthase OS=Saccharomyces cerevisiae x Saccharomyces kudriavzevii (strain VIN7) GN=VIN7_3376 PE=3 SV=1	VIN7_3376	13.156	10.597	0	0	0
Ferrochelatase OS=Saccharomyces cerevisiae (strain RM11-1a) GN=SCRG_01567 PE=3 SV=1	HEM15	6.0296	7.2507	10.213	14.555	12.129
Protein with a putative role in response to acid stress OS=Saccharomyces cerevisiae GN=YRO2 PE=4 SV=1	YRO2	8.2222	10.039	4.0851	6.2379	0
Glycerol-3-phosphate dehydrogenase OS=Saccharomyces cerevisiae GN=GUT2 PE=3 SV=1	GUT2	5.4815	13.386	0	6.2379	0
Pentafunctional AROM polypeptide OS=Saccharomyces cerevisiae (strain ATCC 204508 / S288c) GN=ARO1 PE=1 SV=1	ARO1	9.3185	5.5774	0	0	0
40S ribosomal protein S7 OS=Saccharomyces cerevisiae (strain YJM789) GN=RPS7A PE=3 SV=1	RPS7A	21.378	9.4817	14.298	14.555	21.833
Translation initiation factor eIF2 subunit gamma OS=Saccharomyces cerevisiae GN=GCD11 PE=4 SV=1	GCD11	10.963	6.1352	8.1702	6.2379	0
Proteasome regulatory particle lid subunit OS=Saccharomyces cerevisiae GN=RPN9 PE=4 SV=1	RPN9	6.0296	2.231	4.0851	6.2379	24.258
Rab family GTPase OS=Saccharomyces cerevisiae GN=YPT52 PE=4 SV=1	YPT52	4.9333	6.1352	10.213	14.555	16.981
Rps19ap OS=Saccharomyces cerevisiae (strain Zymaflore VL3) GN=VL3_4278 PE=4 SV=1	VL3_4278	8.2222	0	14.298	8.3172	14.555
Trehalose-6-phosphate synthase OS=Saccharomyces cerevisiae (strain YJM789) GN=TPS1 PE=3 SV=1	TPS1	10.963	6.1352	8.1702	6.2379	0
Gamma-glutamyl phosphate reductase OS=Saccharomyces cerevisiae (strain YJM789) GN=PRO2 PE=3 SV=1	PRO2	9.3185	9.4817	10.213	4.1586	0
Alpha-1,4 glucan phosphorylase OS=Saccharomyces cerevisiae (strain YJM789) GN=GPH1 PE=3 SV=1	GPH1	21.926	0	0	0	0
DNA-directed RNA polymerase subunit beta OS=Saccharomyces cerevisiae GN=RPA135 PE=3 SV=1	RPA135	7.6741	12.828	0	0	0
Tcb1p OS=Saccharomyces cerevisiae (strain CEN.PK113-7D) GN=CENPK1137D_2105 PE=4 SV=1	TCB1	8.2222	12.27	0	0	0
5'-3' exoribonuclease 1 OS=Saccharomyces cerevisiae (strain CEN.PK113-7D) GN=CENPK1137D_3289 PE=3 SV=1	CENPK1137D_3289	9.3185	6.1352	0	0	0
Translation termination factor eRF1 OS=Saccharomyces cerevisiae GN=SUP45 PE=4 SV=1	SUP45	3.2889	4.462	8.1702	4.1586	9.7034
Tubulin alpha chain OS=Saccharomyces cerevisiae GN=TUB1 PE=3 SV=1	TUB1	9.8667	8.9239	4.0851	12.476	4.8517
Ribosomal 40S subunit protein S14B OS=Saccharomyces cerevisiae GN=RPS14B PE=3 SV=1	RPS14B	9.8667	0	12.255	16.634	24.258
Hxt6p OS=Saccharomyces cerevisiae (strain Lalvin EC1118 / Prise de mousse) GN=EC1118_1D0_6337g PE=3 SV=1	HXT6	3.837	10.597	8.1702	8.3172	0
Proteasome regulatory particle lid subunit OS=Saccharomyces cerevisiae GN=RPN5 PE=4 SV=1	RPN5	4.9333	2.7887	8.1702	10.396	16.981
Ribosomal 40S subunit protein S20 OS=Saccharomyces cerevisiae GN=RPS20 PE=3 SV=1	RPS20	4.3852	4.462	14.298	12.476	19.407
Coatomer subunit beta' OS=Saccharomyces cerevisiae (strain RM11-1a) GN=SCRG_01131 PE=3 SV=1	SEC27	7.1259	11.713	0	4.1586	0
Ribosomal 60S subunit protein L25 OS=Saccharomyces cerevisiae GN=RPL25 PE=3 SV=1	RPL25	9.3185	1.6732	8.1702	8.3172	21.833
YPL078Cp-like protein OS=Saccharomyces cerevisiae (strain AWRI1631) GN=AWRI1631_161890 PE=4 SV=1	ATP4	5.4815	7.8084	8.1702	10.396	9.7034
Phosphatidylinositol-binding protein OS=Saccharomyces cerevisiae GN=SCS2 PE=4 SV=1	SCS2	7.6741	10.039	6.1277	10.396	4.8517
Arginine biosynthesis bifunctional protein ArgJ, mitochondrial OS=Saccharomyces cerevisiae (strain RM11-1a) GN=ARG7 PE=3 SV=1	ARG7	8.7704	5.5774	6.1277	8.3172	0
ATPase GET3 OS=Saccharomyces cerevisiae GN=GET3 PE=3 SV=1	GET3	6.5778	6.1352	6.1277	4.1586	7.2775
Translation initiation factor eIF4E OS=Saccharomyces cerevisiae GN=CDC33 PE=3 SV=1	CDC33	7.1259	3.9042	8.1702	8.3172	7.2775
GTPase-activating protein OS=Saccharomyces cerevisiae GN=RNA1 PE=4 SV=1	RNA1	8.7704	8.9239	12.255	8.3172	7.2775
Flavodoxin-like fold family protein OS=Saccharomyces cerevisiae GN=YCP4 PE=4 SV=1	YCP4	7.1259	6.1352	8.1702	10.396	9.7034
Lys20p OS=Saccharomyces cerevisiae x Saccharomyces kudriavzevii (strain VIN7) GN=VIN7_0585 PE=3 SV=1	LYS20	0	0	19.506	15.434	0
1-acyl dihydroxyacetone phosphate reductase OS=Saccharomyces cerevisiae (strain YJM789) GN=AYR1 PE=3 SV=1	AYR1	6.5778	7.8084	8.1702	14.555	16.981
Acetolactate synthase small subunit, mitochondrial OS=Saccharomyces cerevisiae (strain ATCC 204508 / S288c) GN=ILV6 PE=1 SV=2	ILV6	6.5778	9.4817	8.1702	6.2379	9.7034
ATPase OS=Saccharomyces cerevisiae (strain YJM789) GN=RPT6 PE=3 SV=1	RPT6	6.0296	3.3465	8.1702	4.1586	12.129
40S ribosomal protein S0 OS=Saccharomyces cerevisiae (strain Lalvin EC1118 / Prise de mousse) GN=RPS0 PE=3 SV=1	RPS0	7.1259	5.5774	12.255	10.396	12.129
Chaperonin subunit alpha OS=Saccharomyces cerevisiae (strain YJM789) GN=TCP1 PE=3 SV=1	TCP1	10.415	8.3662	0	0	0
Translation initiation factor eIF4G OS=Saccharomyces cerevisiae GN=TIF4631 PE=4 SV=1	TIF4631	7.6741	7.2507	0	0	0
Small GTP binding protein OS=Saccharomyces cerevisiae (strain YJM789) GN=SEC4 PE=4 SV=1	SEC4	6.5778	7.8084	14.298	14.555	19.407
F1F0 ATP synthase subunit 5 OS=Saccharomyces cerevisiae GN=ATP5 PE=3 SV=1	ATP5	5.4815	11.155	10.213	12.476	4.8517
Pseudouridine synthase OS=Saccharomyces cerevisiae GN=CBF5 PE=4 SV=1	CBF5	8.2222	9.4817	0	6.2379	7.2775
Aspartokinase OS=Saccharomyces cerevisiae (strain ATCC 204508 / S288c) GN=HOM3 PE=1 SV=2	HOM3	7.1259	6.1352	12.255	8.3172	0
Actin filament bundling protein OS=Saccharomyces cerevisiae (strain YJM789) GN=SAC6 PE=4 SV=1	SAC6	7.6741	4.462	14.298	10.396	0
Mdm38p OS=Saccharomyces cerevisiae (strain CEN.PK113-7D) GN=CENPK1137D_1992 PE=4 SV=1	MDM38	4.9333	8.9239	0	0	0
V-type proton ATPase subunit OS=Saccharomyces cerevisiae GN=VMA6 PE=3 SV=1	VMA6	3.2889	6.1352	12.255	12.476	9.7034
Proteasome regulatory particle base subunit OS=Saccharomyces cerevisiae GN=RPT1 PE=3 SV=1	RPT1	5.4815	4.462	8.1702	8.3172	7.2775
Bifunctional aminoimidazole ribotide synthase/glycinamide ribotide synthase OS=Saccharomyces cerevisiae GN=ADE5,7 PE=3 SV=1	ADE5,7	8.7704	7.8084	0	0	0
Uridinephosphoglucose pyrophosphorylase OS=Saccharomyces cerevisiae (strain YJM789) GN=UGP1 PE=4 SV=1	UGP1	9.8667	3.9042	0	0	4.8517
Vacuolar membrane polyphosphate polymerase OS=Saccharomyces cerevisiae GN=VTC4 PE=4 SV=1	VTC4	1.0963	3.9042	8.1702	18.714	0
Isocitrate dehydrogenase [NAD] subunit, mitochondrial OS=Saccharomyces cerevisiae (strain YJM789) GN=IDH2 PE=3 SV=1	IDH2	7.6741	9.4817	4.0851	6.2379	0
NADH-cytochrome b5 reductase OS=Saccharomyces cerevisiae GN=MCR1 PE=3 SV=1	MCR1	6.5778	8.9239	0	4.1586	0
Proteasome regulatory particle base subunit OS=Saccharomyces cerevisiae GN=RPN1 PE=4 SV=1	RPN1	9.3185	6.1352	0	0	0
Uncharacterized protein OS=Saccharomyces cerevisiae GN=ARC1 PE=4 SV=1	ARC1	6.5778	3.3465	16.34	8.3172	7.2775
Glutamine synthetase OS=Saccharomyces cerevisiae GN=GLN1 PE=3 SV=1	GLN1	8.2222	5.5774	12.255	6.2379	9.7034
Guanine nucleotide-binding protein subunit beta OS=Saccharomyces cerevisiae GN=ASC1 PE=4 SV=1	ASC1	3.2889	7.8084	8.1702	12.476	21.833
Protein involved in SRP-independent targeting of substrates to the ER OS=Saccharomyces cerevisiae GN=PHO88 PE=4 SV=1	PHO88	3.837	5.5774	8.1702	10.396	7.2775
Adenylyl cyclase-associated protein OS=Saccharomyces cerevisiae GN=SRV2 PE=3 SV=1	SRV2	6.0296	4.462	10.213	8.3172	14.555
Snooze OS=Saccharomyces cerevisiae (strain YJM789) GN=SNZ1 PE=3 SV=1	SNZ1	3.2889	1.6732	18.383	6.2379	31.536
Eukaryotic translation initiation factor 2 alpha subunit OS=Saccharomyces cerevisiae (strain RM11-1a) GN=SCRG_03668 PE=4 SV=1	SCRG_03668	3.837	3.9042	4.0851	0	7.2775
Vacuolar proteinase A OS=Saccharomyces cerevisiae (strain YJM789) GN=PEP4 PE=3 SV=1	PEP4	6.5778	5.5774	16.34	4.1586	7.2775
GTPase-activating protein OS=Saccharomyces cerevisiae GN=SEC13 PE=3 SV=1	SEC13	4.9333	3.3465	4.0851	12.476	21.833
Aspartate aminotransferase, cytoplasmic OS=Saccharomyces cerevisiae (strain ATCC 204508 / S288c) GN=AAT2 PE=1 SV=3	AAT2	6.5778	9.4817	0	10.396	0
Chaperonin-containing T-complex subunit OS=Saccharomyces cerevisiae GN=CCT7 PE=3 SV=1	CCT7	8.2222	3.3465	12.255	16.634	0
Citrate synthase OS=Saccharomyces cerevisiae GN=CIT1 PE=3 SV=1	CIT1	9.3185	9.4817	0	6.2379	0
Exportin OS=Saccharomyces cerevisiae GN=CRM1 PE=4 SV=1	CRM1	3.2889	11.713	0	0	0
K7_Ssa1p OS=Saccharomyces cerevisiae (strain Kyokai no. 7 / NBRC 101557) GN=K7_SSA1 PE=3 SV=1	SSA1	36.726	31.234	65.362	60.3	36.388
Arginine--tRNA ligase OS=Saccharomyces cerevisiae GN=ArgRS PE=3 SV=1	RRS1	4.9333	6.6929	12.255	12.476	0
ATP-dependent RNA helicase OS=Saccharomyces cerevisiae GN=DBP5 PE=3 SV=1	DBP5	2.1926	6.1352	20.426	10.396	0
Pdr5p OS=Saccharomyces cerevisiae (strain CEN.PK113-7D) GN=CENPK1137D_2169 PE=3 SV=1	CENPK1137D_2169	3.2889	12.828	0	0	0
Arf family GTPase OS=Saccharomyces cerevisiae GN=ARF2 PE=3 SV=1	ARF2	7.6741	5.5774	4.0851	6.2379	9.7034
Alcohol dehydrogenase isoenzyme III OS=Saccharomyces cerevisiae (strain YJM789) GN=ADH3 PE=3 SV=1	ADH3	9.3185	8.9239	8.1702	8.3172	7.2775
RuvB-like helicase OS=Saccharomyces cerevisiae GN=RVB1 PE=3 SV=1	RVB1	7.6741	6.6929	0	10.396	4.8517
Long chain fatty acyl-CoA synthetase OS=Saccharomyces cerevisiae (strain YJM789) GN=FAA4 PE=4 SV=1	FAA4	3.837	8.9239	0	14.555	0
60S ribosomal protein L36 OS=Saccharomyces cerevisiae GN=RPL36B PE=3 SV=1	RPL36B	3.2889	0	14.298	18.714	24.258
Glutamate synthase OS=Saccharomyces cerevisiae (strain RM11-1a) GN=SCRG_00664 PE=4 SV=1	SCRG_00664	4.9333	9.4817	0	0	0
Malate dehydrogenase OS=Saccharomyces cerevisiae (strain RM11-1a) GN=SCRG_03936 PE=3 SV=1	SCRG_03936	9.3185	7.8084	0	0	0
Ribosomal 60S subunit protein L35A OS=Saccharomyces cerevisiae GN=RPL35A PE=3 SV=1	RPL35A	7.6741	0	6.1277	12.476	24.258
Sec63p OS=Saccharomyces cerevisiae x Saccharomyces kudriavzevii (strain VIN7) GN=VIN7_4659 PE=4 SV=1	SEC63	6.0296	10.039	0	8.3172	0
K7_Hsp26p OS=Saccharomyces cerevisiae (strain Kyokai no. 7 / NBRC 101557) GN=K7_HSP26 PE=3 SV=1	HSP26	10.963	8.9239	0	0	0
RNA-binding protein OS=Saccharomyces cerevisiae GN=YRA1 PE=4 SV=1	YRA1	4.9333	3.9042	6.1277	16.634	16.981
Histone H2B OS=Saccharomyces cerevisiae GN=HTB2 PE=3 SV=1	HTB2	3.2889	2.231	10.213	14.555	16.981
RuvB-like helicase OS=Saccharomyces cerevisiae (strain YJM789) GN=RVB2 PE=3 SV=1	RVB2	8.2222	7.8084	0	8.3172	0
Phosphoserine aminotransferase OS=Saccharomyces cerevisiae GN=SER1 PE=3 SV=1	SER1	6.0296	7.8084	8.1702	8.3172	0
Malic enzyme OS=Saccharomyces cerevisiae GN=MAE1 PE=3 SV=1	MAE1	6.0296	8.3662	6.1277	6.2379	0
Dolichyl-diphosphooligosaccharide--protein glycosyltransferase subunit WBP1 OS=Saccharomyces cerevisiae GN=WBP1 PE=3 SV=1	WBP1	5.4815	7.2507	4.0851	8.3172	0
Mitochondrial outer membrane protein OS=Saccharomyces cerevisiae GN=OM45 PE=4 SV=1	OM45	1.6444	2.7887	8.1702	0	0
Coatomer subunit beta OS=Saccharomyces cerevisiae (strain CEN.PK113-7D) GN=CENPK1137D_4062 PE=4 SV=1	SEC26	6.5778	7.8084	0	6.2379	0
Kanr-TEF protein OS=Plasmid pFA6 GN=kanr-TEF PE=4 SV=1	kanr-TEF	8.7704	10.597	0	0	0
3-keto-steroid reductase OS=Saccharomyces cerevisiae GN=ERG27 PE=4 SV=1	ERG27	3.837	6.1352	12.255	12.476	7.2775
Vacuolar protein 8 OS=Saccharomyces cerevisiae (strain RM11-1a) GN=SCRG_04456 PE=4 SV=1	VAC8	4.3852	8.9239	6.1277	12.476	4.8517
YHL021C-like protein OS=Saccharomyces cerevisiae (strain Lalvin QA23) GN=QA23_2045 PE=4 SV=1	AIM17	6.5778	6.6929	12.255	6.2379	0
Lsb3p OS=Saccharomyces cerevisiae (strain Lalvin EC1118 / Prise de mousse) GN=EC1118_1F14_1189g PE=4 SV=1	LSB3	7.1259	8.9239	6.1277	6.2379	0
Elongation factor Tu OS=Saccharomyces cerevisiae GN=TUF1 PE=3 SV=1	TUF1	7.1259	6.6929	6.1277	4.1586	0
Deoxyhypusine synthase OS=Saccharomyces cerevisiae GN=DYS1 PE=4 SV=1	DYS1	9.8667	0	18.383	0	9.7034
Rab family GTPase OS=Saccharomyces cerevisiae GN=YPT32 PE=4 SV=1	YPT32	4.3852	5.0197	8.1702	12.476	12.129
Rab family GTPase OS=Saccharomyces cerevisiae GN=YPT7 PE=4 SV=1	YPT7	3.837	5.5774	8.1702	10.396	19.407
Phosphomannomutase OS=Saccharomyces cerevisiae GN=SEC53 PE=3 SV=1	SEC53	1.6444	1.1155	10.213	10.396	16.981
Rho family GTPase OS=Saccharomyces cerevisiae GN=RHO3 PE=3 SV=1	RHO3	2.7407	4.462	6.1277	10.396	12.129
Ribosomal 60S subunit protein L14B OS=Saccharomyces cerevisiae GN=RPL14B PE=4 SV=1	RPL14B	7.6741	2.231	4.0851	4.1586	12.129
Aldehyde dehydrogenase OS=Saccharomyces cerevisiae (strain RM11-1a) GN=SCRG_02000 PE=3 SV=1	HFD1	2.1926	4.462	10.213	10.396	0
Dolichyl-phosphate-mannose-protein mannosyltransferase OS=Saccharomyces cerevisiae GN=PMT1 PE=4 SV=1	PMT1	6.5778	6.1352	0	0	0
Ribosomal 60S subunit protein L24A OS=Saccharomyces cerevisiae GN=RPL24A PE=4 SV=1	RPL24A	6.0296	2.7887	6.1277	10.396	16.981
Ribosomal 60S subunit protein L23B OS=Saccharomyces cerevisiae GN=RPL23B PE=3 SV=1	RPL23B	8.7704	1.6732	12.255	6.2379	9.7034
1-acyl-sn-glycerol-3-phosphate acyltransferase OS=Saccharomyces cerevisiae (strain AWRI796) GN=AWRI796_0720 PE=3 SV=1	AWRI796_0720	1.6444	6.1352	0	0	4.8517
Ribonucleotide-diphosphate reductase subunit OS=Saccharomyces cerevisiae GN=RNR4 PE=4 SV=1	RNR4	3.837	5.0197	6.1277	6.2379	4.8517
Arf family GTPase OS=Saccharomyces cerevisiae GN=SAR1 PE=3 SV=1	SAR1	6.0296	6.6929	6.1277	4.1586	9.7034
DNA-binding protein OS=Saccharomyces cerevisiae GN=ABF2 PE=4 SV=1	ABF2	3.837	0	8.1702	8.3172	4.8517
Uncharacterized protein OS=Saccharomyces cerevisiae GN=YNR021W PE=4 SV=1	YNR021W	2.7407	6.1352	8.1702	8.3172	0
Succinate dehydrogenase [ubiquinone] flavoprotein subunit, mitochondrial OS=Saccharomyces cerevisiae (strain Lalvin QA23) GN=QA23_2818 PE=3 SV=1	SDH1	3.837	7.2507	0	6.2379	0
D-lactate ferricytochrome c oxidoreductase OS=Saccharomyces cerevisiae (strain YJM789) GN=DLD1 PE=4 SV=1	DLD1	6.5778	11.155	0	4.1586	0
Rho family GTPase OS=Saccharomyces cerevisiae GN=RHO1 PE=3 SV=1	RHO1	3.2889	6.1352	10.213	12.476	9.7034
60S ribosomal protein L6 OS=Saccharomyces cerevisiae GN=RPL6A PE=3 SV=1	RPL6A	15.896	11.713	12.255	18.714	36.388
Eukaryotic translation initiation factor 3 subunit I OS=Saccharomyces cerevisiae (strain RM11-1a) GN=TIF34 PE=3 SV=1	TIF34	1.6444	2.231	14.298	6.2379	21.833
40S ribosomal protein S12 OS=Saccharomyces cerevisiae GN=RPS12 PE=3 SV=1	RPS12	6.0296	1.6732	10.213	12.476	19.407
Glyceraldehyde-3-phosphate dehydrogenase OS=Saccharomyces cerevisiae GN=TDH1 PE=3 SV=1	TDH1	14.252	14.501	16.34	0	21.833
Prohibitin subunit OS=Saccharomyces cerevisiae GN=PHB1 PE=4 SV=1	PHB1	4.9333	7.8084	0	0	4.8517
Sec31p OS=Saccharomyces cerevisiae (strain CEN.PK113-7D) GN=CENPK1137D_4097 PE=4 SV=1	CENPK1137D_4097	9.3185	2.231	0	4.1586	4.8517
Aldehyde dehydrogenase OS=Saccharomyces cerevisiae (strain YJM789) GN=ALD6 PE=3 SV=1	ALD6	2.1926	4.462	20.426	4.1586	0
Dpl1p OS=Saccharomyces cerevisiae (strain JAY291) GN=DPL1 PE=3 SV=1	DPL1	3.837	7.8084	0	6.2379	0
Karyopherin beta OS=Saccharomyces cerevisiae GN=KAP95 PE=4 SV=1	KAP95	7.6741	8.3662	0	0	0
Ribosomal 40S subunit protein S15 OS=Saccharomyces cerevisiae GN=RPS15 PE=3 SV=1	RPS15	5.4815	1.6732	10.213	10.396	21.833
Ribosomal 40S subunit protein S22A OS=Saccharomyces cerevisiae GN=RPS22A PE=3 SV=1	RPS22A	10.415	2.7887	4.0851	4.1586	9.7034
Ribosomal 60S subunit protein L32 OS=Saccharomyces cerevisiae GN=RPL32 PE=4 SV=1	RPL32	5.4815	1.6732	6.1277	12.476	16.981
MICOS complex subunit MIC60 OS=Saccharomyces cerevisiae GN=MIC60 PE=3 SV=1	MIC60	3.837	9.4817	4.0851	4.1586	0
Pmt2p OS=Saccharomyces cerevisiae (strain FostersB) GN=FOSTERSB_0040 PE=4 SV=1	PMT2	2.7407	9.4817	0	8.3172	0
Eukaryotic translation initiation factor 3 subunit B OS=Saccharomyces cerevisiae (strain AWRI1631) GN=PRT1 PE=3 SV=1	PRT1	3.837	5.5774	0	6.2379	0
Multidrug transporter OS=Saccharomyces cerevisiae (strain YJM789) GN=PDR12 PE=3 SV=1	PDR12	0	7.2507	0	0	0
Translation initiation factor eIF2 subunit beta OS=Saccharomyces cerevisiae GN=SUI3 PE=4 SV=1	SUI3	3.2889	3.3465	10.213	6.2379	7.2775
Translocase of the outer membrane OS=Saccharomyces cerevisiae (strain YJM789) GN=TOM40 PE=4 SV=1	TOM40	3.837	7.2507	8.1702	6.2379	7.2775
Isocitrate dehydrogenase [NAD] subunit, mitochondrial OS=Saccharomyces cerevisiae GN=IDH1 PE=3 SV=1	IDH1	4.3852	4.462	4.0851	4.1586	4.8517
S-adenosylmethionine synthase OS=Saccharomyces cerevisiae GN=SAM1 PE=3 SV=1	SAM1	22.474	18.963	24.511	18.714	0
Glycerol-3-phosphate dehydrogenase [NAD(+)] OS=Saccharomyces cerevisiae GN=GPD2 PE=3 SV=1	GPD2	3.2889	6.6929	0	0	0
Alpha-ketoglutarate dehydrogenase OS=Saccharomyces cerevisiae GN=KGD2 PE=4 SV=1	KGD2	3.2889	7.8084	0	0	0
Asparagine synthetase OS=Saccharomyces cerevisiae (strain RM11-1a) GN=SCRG_00894 PE=4 SV=1	ASN2	15.348	4.462	16.34	12.476	0
Proteasome endopeptidase complex OS=Saccharomyces cerevisiae (strain YJM789) GN=PRE5 PE=3 SV=1	PRE5	4.3852	0	6.1277	0	31.536
Heat shock protein 90 OS=Saccharomyces cerevisiae (strain YJM789) GN=HSP82 PE=3 SV=1	HSP82	38.37	40.158	0	0	0
RNA cytidine acetyltransferase OS=Saccharomyces cerevisiae GN=KRE33 PE=3 SV=1	KRE33	2.7407	7.2507	0	0	0
eIF-2-alpha kinase activator GCN1 OS=Saccharomyces cerevisiae (strain ATCC 204508 / S288c) GN=GCN1 PE=1 SV=1	GCN1	2.1926	7.2507	0	0	0
Ribosomal 60S subunit protein L33A OS=Saccharomyces cerevisiae GN=RPL33A PE=3 SV=1	RPL33A	2.7407	1.1155	6.1277	6.2379	7.2775
NADH-cytochrome b5 reductase OS=Saccharomyces cerevisiae (strain VIN 13) GN=VIN13_3479 PE=3 SV=1	PGA3	3.837	8.3662	4.0851	8.3172	0
10 nm filament component of mother-bud neck OS=Saccharomyces cerevisiae (strain YJM789) GN=CDC12 PE=3 SV=1	CDC12	1.6444	1.6732	16.34	0	24.258
Translation initiation factor eIF5 OS=Saccharomyces cerevisiae GN=TIF5 PE=4 SV=1	TIF5	7.1259	0	6.1277	8.3172	7.2775
Glucose-6-phosphate isomerase OS=Saccharomyces cerevisiae GN=PGI1 PE=3 SV=1	PGI1	4.9333	2.7887	4.0851	6.2379	0
Fe-S cluster-binding ribosome biosynthesis protein OS=Saccharomyces cerevisiae GN=RLI1 PE=4 SV=1	RLI1	2.1926	5.5774	0	12.476	0
Dolichyl-diphosphooligosaccharide--protein glycosyltransferase subunit OS=Saccharomyces cerevisiae GN=STT3 PE=4 SV=1	STT3	0	5.5774	4.0851	6.2379	0
Pyruvate dehydrogenase complex protein X component OS=Saccharomyces cerevisiae (strain YJM789) GN=PDX1 PE=4 SV=1	PDX1	2.1926	4.462	0	0	0
Aromatic amino acid aminotransferase 2 OS=Saccharomyces cerevisiae (strain ATCC 204508 / S288c) GN=ARO9 PE=1 SV=3	ARO9	5.4815	1.6732	0	0	0
Lon protease homolog, mitochondrial OS=Saccharomyces cerevisiae (strain Zymaflore VL3) GN=PIM1 PE=3 SV=1	PIM1	1.6444	7.8084	0	0	0
Elongator complex protein 1 OS=Saccharomyces cerevisiae GN=IKI3 PE=3 SV=1	IKI3	10.415	0	0	0	0
GTP-binding nuclear protein OS=Saccharomyces cerevisiae GN=GSP2 PE=3 SV=1	GSP2	3.2889	4.462	6.1277	8.3172	9.7034
Uncharacterized protein OS=Saccharomyces cerevisiae GN=TMA19 PE=3 SV=1	TMA19	0	1.1155	14.298	4.1586	14.555
Prohibitin subunit OS=Saccharomyces cerevisiae GN=PHB2 PE=4 SV=1	PHB2	3.837	5.0197	4.0851	6.2379	7.2775
Flavodoxin-like fold family protein OS=Saccharomyces cerevisiae GN=PST2 PE=4 SV=1	PST2	6.0296	6.1352	4.0851	4.1586	4.8517
Cyt1p OS=Saccharomyces cerevisiae GN=CYT1 PE=4 SV=1	CYT1	4.9333	7.2507	0	6.2379	4.8517
YJR117Wp-like protein OS=Saccharomyces cerevisiae (strain AWRI1631) GN=AWRI1631_102970 PE=4 SV=1	AWRI1631_102970	3.2889	6.6929	6.1277	8.3172	0
Ribosomal 60S subunit protein L31A OS=Saccharomyces cerevisiae GN=RPL31A PE=4 SV=1	RPL31A	6.5778	0	6.1277	8.3172	19.407
Inosine-5'-monophosphate dehydrogenase 4 OS=Saccharomyces cerevisiae (strain ATCC 204508 / S288c) GN=IMD4 PE=1 SV=1	IMD4	28.504	11.155	0	14.555	0
Lcb2p OS=Saccharomyces cerevisiae (strain Lalvin QA23) GN=QA23_0797 PE=3 SV=1	LCB2	3.837	7.8084	0	8.3172	0
She10p OS=Saccharomyces cerevisiae (strain CEN.PK113-7D) GN=CENPK1137D_3068 PE=4 SV=1	CENPK1137D_3068	2.1926	7.8084	0	0	0
Myo-inositol transporter OS=Saccharomyces cerevisiae GN=ITR1 PE=3 SV=1	ITR1	0	2.7887	6.1277	8.3172	4.8517
Citrate and oxoglutarate carrier protein OS=Saccharomyces cerevisiae GN=YHM2 PE=3 SV=1	YHM2	3.2889	5.5774	0	0	9.7034
mRNA-binding protein OS=Saccharomyces cerevisiae GN=NPL3 PE=4 SV=1	NPL3	8.2222	2.7887	6.1277	4.1586	0
Altered inheritance of mitochondria protein 9, mitochondrial OS=Saccharomyces cerevisiae (strain RM11-1a) GN=AIM9 PE=3 SV=1	AIM9	2.7407	4.462	0	6.2379	0
Importin subunit alpha OS=Saccharomyces cerevisiae GN=SRP1 PE=3 SV=1	SRP1	4.9333	5.0197	0	0	0
CTP synthase OS=Saccharomyces cerevisiae (strain Zymaflore VL3) GN=VL3_2712 PE=3 SV=1	VL3_2712	5.4815	7.8084	0	0	0
Put2p OS=Saccharomyces cerevisiae (strain CEN.PK113-7D) GN=CENPK1137D_5433 PE=3 SV=1	CENPK1137D_5433	4.3852	6.6929	0	0	0
Coatomer subunit gamma OS=Saccharomyces cerevisiae GN=SEC21 PE=3 SV=1	SEC21	6.5778	6.1352	0	0	0
Bifunctional glutathione transferase/peroxidase OS=Saccharomyces cerevisiae GN=GTT1 PE=3 SV=1	GTT1	3.2889	1.6732	10.213	12.476	16.981
Protein required for optimal translation under nutrient stress OS=Saccharomyces cerevisiae GN=STM1 PE=4 SV=1	STM1	3.2889	2.231	12.255	8.3172	7.2775
Palmitoyltransferase OS=Saccharomyces cerevisiae GN=YKT6 PE=3 SV=1	YKT6	4.3852	3.3465	6.1277	6.2379	9.7034
Serine/threonine-protein phosphatase OS=Saccharomyces cerevisiae GN=GLC7 PE=3 SV=1	GLC7	7.6741	2.231	0	6.2379	9.7034
Ribosomal 60S subunit protein L43A OS=Saccharomyces cerevisiae GN=RPL43A PE=3 SV=1	RPL43A	4.9333	2.231	0	4.1586	12.129
Succinate--CoA ligase [ADP-forming] subunit alpha, mitochondrial OS=Saccharomyces cerevisiae (strain RM11-1a) GN=SCRG_01535 PE=3 SV=1	LSC1	4.3852	6.6929	8.1702	4.1586	0
Sup35p OS=Saccharomyces cerevisiae GN=SUP35 PE=4 SV=1	SUP35	3.837	7.2507	0	0	0
ER oxidoreductin OS=Saccharomyces cerevisiae GN=ERO1 PE=4 SV=1	ERO1	4.9333	5.5774	0	0	0
Translation elongation factor EF1B gamma OS=Saccharomyces cerevisiae GN=CAM1 PE=4 SV=1	CAM1	4.3852	2.7887	14.298	4.1586	14.555
Rpn7p OS=Saccharomyces cerevisiae (strain Lalvin QA23) GN=QA23_5042 PE=4 SV=1	QA23_5042	4.3852	1.6732	6.1277	4.1586	14.555
Phosphatidylcholine transfer protein OS=Saccharomyces cerevisiae (strain RM11-1a) GN=SCRG_01971 PE=4 SV=1	SCRG_01971	4.3852	0	14.298	4.1586	4.8517
Syntaxin OS=Saccharomyces cerevisiae GN=SSO2 PE=3 SV=1	SSO2	3.837	3.3465	4.0851	6.2379	0
Actin-related protein 2 OS=Saccharomyces cerevisiae GN=ARP2 PE=3 SV=1	ARP2	3.2889	3.3465	6.1277	0	9.7034
DNA-directed RNA polymerase core subunit OS=Saccharomyces cerevisiae GN=RPC40 PE=4 SV=1	RPC40	4.3852	3.3465	0	4.1586	14.555
Phospho-2-dehydro-3-deoxyheptonate aldolase OS=Saccharomyces cerevisiae GN=ARO3 PE=3 SV=1	ARO3	4.3852	4.462	8.1702	6.2379	0
Uncharacterized protein OS=Saccharomyces cerevisiae GN=YIM1 PE=4 SV=1	YIM1	1.6444	2.7887	0	6.2379	0
Uncharacterized protein OS=Saccharomyces cerevisiae GN=YKR018C PE=4 SV=1	YKR018C	1.6444	5.0197	0	4.1586	0
Succinate dehydrogenase [ubiquinone] iron-sulfur subunit, mitochondrial OS=Saccharomyces cerevisiae GN=SDH2 PE=3 SV=1	SDH2	4.3852	5.0197	0	0	0
26S proteasome regulatory module component OS=Saccharomyces cerevisiae (strain YJM789) GN=RPN3 PE=4 SV=1	RPN3	1.6444	2.7887	0	4.1586	0
YKL027W-like protein OS=Saccharomyces cerevisiae (strain Zymaflore VL3) GN=VL3_2926 PE=4 SV=1	YKL027W	1.6444	3.3465	4.0851	10.396	0
Acetyl-coenzyme A synthetase 2 OS=Saccharomyces cerevisiae (strain ATCC 204508 / S288c) GN=ACS2 PE=1 SV=1	ACS2	2.7407	3.3465	4.0851	0	0
Bifunctional AP-4-A phosphorylase/ADP sulfurylase OS=Saccharomyces cerevisiae GN=APA1 PE=4 SV=1	APA1	6.5778	6.6929	4.0851	0	0
Uncharacterized protein OS=Saccharomyces cerevisiae (strain RM11-1a) GN=SCRG_04747 PE=3 SV=1	SCRG_04747	4.3852	5.5774	0	0	0
ATP binding cassette protein OS=Saccharomyces cerevisiae GN=NEW1 PE=4 SV=1	NEW1	4.3852	5.5774	0	0	0
Conserved protein OS=Saccharomyces cerevisiae (strain YJM789) GN=SCY_0540 PE=4 SV=1	SCY_0540	2.7407	3.9042	0	0	0
Transcription elongation factor SPT5 OS=Saccharomyces cerevisiae (strain RM11-1a) GN=SCRG_01885 PE=3 SV=1	SCRG_01885	4.3852	4.462	0	0	0
O-acetyl-L-homoserine sulfhydrylase OS=Saccharomyces cerevisiae GN=YLR303W PE=3 SV=1	MET17	2.7407	3.3465	18.383	6.2379	7.2775
Translocon subunit OS=Saccharomyces cerevisiae GN=SEC61 PE=3 SV=1	SEC61	2.7407	3.3465	4.0851	4.1586	0
ATP synthase subunit d, mitochondrial OS=Saccharomyces cerevisiae (strain ATCC 204508 / S288c) GN=ATP7 PE=1 SV=2	ATP7	5.4815	5.0197	0	0	4.8517
ATP-binding cassette glutathione S-conjugate transporter OS=Saccharomyces cerevisiae GN=YCF1 PE=4 SV=1	YCF1	0	6.1352	0	8.3172	4.8517
Ribosome assembly factor mrt4 OS=Saccharomyces cerevisiae GN=MRT4 PE=3 SV=1	MRT4	5.4815	2.7887	0	0	12.129
Thioredoxin peroxidase OS=Saccharomyces cerevisiae GN=PRX1 PE=4 SV=1	PRX1	4.9333	4.462	4.0851	4.1586	0
Saccharopine dehydrogenase [NAD(+), L-lysine-forming] OS=Saccharomyces cerevisiae (strain YJM789) GN=LYS1 PE=3 SV=1	LYS1	4.3852	2.7887	4.0851	4.1586	0
Cyclophilin 40 OS=Saccharomyces cerevisiae (strain RM11-1a) GN=SCRG_04173 PE=4 SV=1	SCRG_04173	2.1926	2.231	10.213	0	0
Reticulon-like protein OS=Saccharomyces cerevisiae (strain RM11-1a) GN=SCRG_00694 PE=4 SV=1	RTN2	2.7407	4.462	0	0	0
Phenylalanine--tRNA ligase subunit alpha OS=Saccharomyces cerevisiae GN=FRS2 PE=4 SV=1	FRS2	3.2889	0	20.426	0	0
Proteasome endopeptidase complex OS=Saccharomyces cerevisiae GN=SCL1 PE=3 SV=1	SCL1	3.2889	0	6.1277	0	31.536
Conserved protein OS=Saccharomyces cerevisiae (strain YJM789) GN=IST2 PE=4 SV=1	IST2	2.1926	5.5774	0	0	0
Dolichyl-phosphate-mannose-protein mannosyltransferase 4 OS=Saccharomyces cerevisiae (strain RM11-1a) GN=SCRG_03794 PE=4 SV=1	SCRG_03794	2.7407	7.8084	0	0	0
Rab family GTPase OS=Saccharomyces cerevisiae GN=VPS21 PE=4 SV=1	VPS21	4.3852	6.1352	6.1277	8.3172	4.8517
Proteasome regulatory particle lid subunit OS=Saccharomyces cerevisiae GN=RPN11 PE=4 SV=1	RPN11	3.2889	2.7887	8.1702	0	12.129
Vacuolar ATP synthase subunit D OS=Saccharomyces cerevisiae (strain RM11-1a) GN=SCRG_04419 PE=4 SV=1	SCRG_04419	4.3852	2.231	0	0	4.8517
tRNA (guanine(26)-N(2))-dimethyltransferase, mitochondrial OS=Saccharomyces cerevisiae (strain ATCC 204508 / S288c) GN=TRM1 PE=1 SV=1	TRM1	4.3852	3.3465	0	6.2379	0
Transcriptional modulator OS=Saccharomyces cerevisiae (strain YJM789) GN=WTM1 PE=4 SV=1	WTM1	3.837	4.462	14.298	6.2379	0
Ran guanyl-nucleotide exchange factor OS=Saccharomyces cerevisiae GN=SRM1 PE=4 SV=1	SRM1	3.2889	1.6732	4.0851	4.1586	0
Threonine synthase OS=Saccharomyces cerevisiae (strain YJM789) GN=THR4 PE=4 SV=1	THR4	2.1926	3.9042	8.1702	4.1586	0
Mitochondrial valyl-tRNA synthetase OS=Saccharomyces cerevisiae (strain YJM789) GN=VAS1 PE=3 SV=1	VAS1	4.9333	5.5774	0	0	0
DNA-directed RNA polymerase subunit beta OS=Saccharomyces cerevisiae GN=RPB2 PE=3 SV=1	RPB2	7.1259	1.6732	0	0	0
26S proteasome regulatory subunit RPN2 OS=Saccharomyces cerevisiae (strain RM11-1a) GN=SCRG_05251 PE=4 SV=1	SCRG_05251	4.9333	4.462	0	0	0
Histone H4 OS=Saccharomyces cerevisiae GN=HHF2 PE=3 SV=1	HHF2	3.837	1.6732	6.1277	10.396	9.7034
Probable mitochondrial transport protein OS=Saccharomyces cerevisiae GN=FSF1 PE=3 SV=1	FSF1	1.6444	4.462	0	0	0
Ribosomal 40S subunit protein S25A OS=Saccharomyces cerevisiae GN=RPS25A PE=4 SV=1	RPS25A	5.4815	0	10.213	8.3172	12.129
Cdc28p OS=Saccharomyces cerevisiae (strain JAY291) GN=CDC28 PE=3 SV=1	CDC28	1.6444	2.231	0	6.2379	9.7034
G protein alpha subunit OS=Saccharomyces cerevisiae (strain YJM789) GN=GPA1 PE=4 SV=1	GPA1	0	3.9042	6.1277	8.3172	0
D-lactate dehydrogenase OS=Saccharomyces cerevisiae GN=DLD3 PE=4 SV=1	DLD3	2.1926	3.9042	0	4.1586	0
K7_Ndi1p OS=Saccharomyces cerevisiae (strain Kyokai no. 7 / NBRC 101557) GN=K7_NDI1 PE=4 SV=1	K7_NDI1	3.2889	6.6929	0	0	0
Mitochondrial splicing suppressor OS=Saccharomyces cerevisiae (strain YJM789) GN=MSS51 PE=4 SV=1	MSS51	2.1926	3.3465	4.0851	0	0
ATP phosphoribosyltransferase OS=Saccharomyces cerevisiae GN=HIS1 PE=3 SV=1	HIS1	4.9333	2.231	0	0	7.2775
Cu/Pi carrier OS=Saccharomyces cerevisiae GN=PIC2 PE=3 SV=1	PIC2	1.6444	5.0197	0	0	0
Proteasome endopeptidase complex OS=Saccharomyces cerevisiae GN=PUP2 PE=3 SV=1	PUP2	2.7407	0	10.213	0	31.536
Hsp90 cochaperone OS=Saccharomyces cerevisiae GN=STI1 PE=4 SV=1	STI1	2.1926	0	24.511	0	0
Trehalose 6-phosphate synthase/phosphatase complex subunit OS=Saccharomyces cerevisiae GN=TSL1 PE=4 SV=1	TSL1	8.7704	2.7887	0	0	0
Tps2p OS=Saccharomyces cerevisiae (strain Lalvin EC1118 / Prise de mousse) GN=EC1118_1D0_3213g PE=4 SV=1	EC1118_1D0_3213g	3.837	5.0197	0	0	0
Proteinase B OS=Saccharomyces cerevisiae GN=PRB1 PE=3 SV=1	PRB1	1.6444	1.1155	6.1277	12.476	9.7034
Ssh1 translocon complex subunit OS=Saccharomyces cerevisiae (strain YJM789) GN=SSH1 PE=3 SV=1	SSH1	3.837	5.0197	4.0851	6.2379	0
Histone chaperone OS=Saccharomyces cerevisiae GN=NAP1 PE=3 SV=1	NAP1	3.2889	4.462	4.0851	4.1586	0
Phosphatidylethanolamine N-methyltransferase OS=Saccharomyces cerevisiae (strain ATCC 204508 / S288c) GN=CHO2 PE=1 SV=1	CHO2	2.1926	7.8084	0	1.9292	0
Glycine cleavage system P protein OS=Saccharomyces cerevisiae GN=GCV2 PE=3 SV=1	GCV2	3.2889	3.9042	0	0	0
Karyopherin/importin OS=Saccharomyces cerevisiae GN=PSE1 PE=4 SV=1	PSE1	3.2889	6.1352	0	0	0
Phosphoglucomutase OS=Saccharomyces cerevisiae GN=PGM1 PE=3 SV=1	PGM1	2.1926	7.8084	0	0	0
1,3-beta-D-glucan synthase OS=Saccharomyces cerevisiae GN=FKS1 PE=4 SV=1	FKS1	2.1926	7.8084	0	0	0
40S ribosomal protein S26 OS=Saccharomyces cerevisiae GN=RPS26A PE=3 SV=1	RPS26A	2.1926	1.6732	6.1277	6.2379	9.7034
Ribosomal 40S subunit protein S23B OS=Saccharomyces cerevisiae GN=RPS23B PE=3 SV=1	RPS23B	5.4815	0	0	6.2379	12.129
Eukaryotic translation initiation factor 5A OS=Saccharomyces cerevisiae (strain RM11-1a) GN=SCRG_04436 PE=3 SV=1	SCRG_04436	1.6444	1.1155	10.213	0	14.555
Glutamine-rich cytoplasmic cochaperone OS=Saccharomyces cerevisiae GN=SGT2 PE=4 SV=1	SGT2	2.7407	0	16.34	6.2379	12.129
Phospho-2-dehydro-3-deoxyheptonate aldolase OS=Saccharomyces cerevisiae (strain YJM789) GN=ARO4 PE=3 SV=1	ARO4	4.9333	5.5774	8.1702	6.2379	0
Proteasome endopeptidase complex OS=Saccharomyces cerevisiae (strain Lalvin QA23) GN=QA23_1888 PE=3 SV=1	QA23_1888	4.9333	0	4.0851	0	16.981
Protein phosphatase PP2A regulatory subunit A OS=Saccharomyces cerevisiae (strain RM11-1a) GN=SCRG_05649 PE=4 SV=1	SCRG_05649	6.0296	3.3465	0	0	0
Chaperonin-containing T-complex subunit OS=Saccharomyces cerevisiae GN=CCT2 PE=3 SV=1	CCT2	6.5778	2.231	0	0	0
Conserved protein OS=Saccharomyces cerevisiae (strain YJM789) GN=SCY_5401 PE=4 SV=1	SCY_5401	3.2889	3.9042	0	0	0
Nuclear pore complex subunit OS=Saccharomyces cerevisiae (strain YJM789) GN=NSP1 PE=4 SV=1	NSP1	4.9333	6.1352	4.0851	0	0
Rsc8p OS=Saccharomyces cerevisiae (strain Lalvin EC1118 / Prise de mousse) GN=EC1118_1F14_1387g PE=4 SV=1	EC1118_1F14_1387g	3.837	3.9042	0	6.2379	0
GTPase-activating protein OS=Saccharomyces cerevisiae GN=SEC23 PE=4 SV=1	SEC23	7.6741	1.1155	0	0	0
Nuclear pore protein OS=Saccharomyces cerevisiae GN=NIC96 PE=3 SV=1	NIC96	2.1926	6.1352	0	0	0
Uncharacterized protein OS=Saccharomyces cerevisiae GN=YNL115C PE=4 SV=1	YNL115C	1.6444	1.6732	6.1277	10.396	7.2775
Eukaryotic translation initiation factor 3 subunit J OS=Saccharomyces cerevisiae GN=HCR1 PE=3 SV=1	HCR1	1.0963	2.231	12.255	6.2379	4.8517
40S ribosomal protein S1 OS=Saccharomyces cerevisiae GN=RPS1A PE=3 SV=1	RPS1A	26.859	20.637	22.468	24.952	29.11
Vacuolar protein sorting-associated protein 74 OS=Saccharomyces cerevisiae (strain RM11-1a) GN=SCRG_00161 PE=4 SV=1	SCRG_00161	0	3.3465	4.0851	0	4.8517
Translation elongation factor 1 subunit beta OS=Saccharomyces cerevisiae GN=EFB1 PE=3 SV=1	EFB1	6.0296	1.1155	6.1277	0	7.2775
Hsp90 co-chaperone AHA1 OS=Saccharomyces cerevisiae (strain ATCC 204508 / S288c) GN=AHA1 PE=1 SV=1	AHA1	1.0963	2.7887	8.1702	0	4.8517
Proteasome regulatory particle subunit OS=Saccharomyces cerevisiae (strain YJM789) GN=RPN6 PE=4 SV=1	RPN6	4.3852	1.6732	0	6.2379	4.8517
Histidinol-phosphate transaminase OS=Saccharomyces cerevisiae GN=HIS5 PE=3 SV=1	HIS5	1.6444	2.7887	8.1702	6.2379	0
Kre11-1 suppressor OS=Saccharomyces cerevisiae (strain YJM789) GN=KES1 PE=3 SV=1	KES1	1.0963	1.6732	20.426	4.1586	0
Dihydroxyacetone kinase OS=Saccharomyces cerevisiae (strain YJM789) GN=DAK1 PE=4 SV=1	DAK1	0	2.7887	12.255	10.396	0
Tryptophan--tRNA ligase OS=Saccharomyces cerevisiae GN=WRS1 PE=3 SV=1	WRS1	1.6444	4.462	6.1277	0	0
RNA helicase OS=Saccharomyces cerevisiae GN=HAS1 PE=3 SV=1	HAS1	3.2889	3.3465	0	8.3172	0
Phosphatidylserine decarboxylase proenzyme 1, mitochondrial OS=Saccharomyces cerevisiae (strain YJM789) GN=PSD1 PE=3 SV=1	PSD1	3.2889	5.0197	0	0	0
AAA family ATPase OS=Saccharomyces cerevisiae GN=GCN20 PE=4 SV=1	GCN20	2.1926	7.2507	0	0	0
Heat shock protein 42 OS=Saccharomyces cerevisiae (strain RM11-1a) GN=SCRG_00350 PE=3 SV=1	SCRG_00350	4.3852	5.5774	0	0	0
Protein SEY1 OS=Saccharomyces cerevisiae (strain CEN.PK113-7D) GN=SEY1 PE=3 SV=1	SEY1	1.6444	6.1352	0	0	0
Dolichyl-diphosphooligosaccharide--protein glycosyltransferase subunit 1 OS=Saccharomyces cerevisiae GN=OST1 PE=3 SV=1	OST1	2.7407	5.5774	0	0	0
Translation initiation factor eIF2B catalytic subunit epsilon OS=Saccharomyces cerevisiae GN=GCD6 PE=4 SV=1	GCD6	3.837	3.3465	0	0	0
Peptidyl-prolyl cis-trans isomerase OS=Saccharomyces cerevisiae x Saccharomyces kudriavzevii (strain VIN7) GN=VIN7_1005 PE=3 SV=1	VIN7_1005	3.837	6.6929	0	0	0
Cytochrome b-c1 complex subunit Rieske, mitochondrial OS=Saccharomyces cerevisiae (strain Zymaflore VL3) GN=VL3_1249 PE=4 SV=1	RIP1	3.837	3.9042	4.0851	6.2379	0
Casein kinase 2 catalytic subunit OS=Saccharomyces cerevisiae GN=CKA2 PE=3 SV=1	CKA2	1.6444	2.231	0	0	16.981
Flavodoxin-like fold family protein OS=Saccharomyces cerevisiae GN=RFS1 PE=4 SV=1	RFS1	3.2889	4.462	0	4.1586	0
Ribonucleotide-diphosphate reductase subunit OS=Saccharomyces cerevisiae GN=RNR2 PE=4 SV=1	RNR2	1.0963	2.231	10.213	0	4.8517
Ymc1p OS=Saccharomyces cerevisiae x Saccharomyces kudriavzevii (strain VIN7) GN=VIN7_5077 PE=3 SV=1	VIN7_5077	1.6444	4.462	0	0	0
Cysteine synthase OS=Saccharomyces cerevisiae GN=MCY1 PE=4 SV=1	MCY1	2.1926	3.9042	0	8.3172	0
Alpha-mannosidase OS=Saccharomyces cerevisiae GN=AMS1 PE=3 SV=1	AMS1	1.6444	3.9042	4.0851	8.3172	0
Chaperonin-containing T-complex subunit OS=Saccharomyces cerevisiae GN=CCT5 PE=3 SV=1	CCT5	2.1926	4.462	0	0	0
RNA helicase OS=Saccharomyces cerevisiae (strain YJM789) GN=PRP43 PE=4 SV=1	PRP43	3.837	3.3465	0	4.1586	0
Acetylornithine transaminase OS=Saccharomyces cerevisiae GN=ARG8 PE=3 SV=1	ARG8	4.3852	3.3465	0	4.1586	0
DExD/H-box ATP-dependent RNA helicase OS=Saccharomyces cerevisiae GN=DHH1 PE=3 SV=1	DHH1	2.7407	6.1352	0	0	0
Integral inner mitochondrial membrane protein OS=Saccharomyces cerevisiae GN=YME2 PE=4 SV=1	YME2	2.1926	7.2507	0	0	0
Uncharacterized protein OS=Saccharomyces cerevisiae GN=NCE102 PE=4 SV=1	NCE102	3.837	2.231	4.0851	8.3172	7.2775
Erg2p OS=Saccharomyces cerevisiae (strain Lalvin EC1118 / Prise de mousse) GN=EC1118_1M3_3994g PE=4 SV=1	EC1118_1M3_3994g	3.2889	3.3465	6.1277	0	4.8517
Pyrroline-5-carboxylate reductase OS=Saccharomyces cerevisiae (strain RM11-1a) GN=SCRG_04492 PE=3 SV=1	SCRG_04492	1.6444	0	8.1702	6.2379	7.2775
Metalloaminopeptidase OS=Saccharomyces cerevisiae GN=APE1 PE=3 SV=1	APE1	4.9333	1.1155	0	0	0
Methionine aminopeptidase OS=Saccharomyces cerevisiae x Saccharomyces kudriavzevii (strain VIN7) GN=VIN7_3364 PE=3 SV=1	VIN7_3364	2.7407	4.462	0	0	0
Adenylosuccinate synthetase OS=Saccharomyces cerevisiae GN=ADE12 PE=3 SV=1	ADE12	1.0963	3.9042	6.1277	4.1586	0
Replication factor C subunit 3 OS=Saccharomyces cerevisiae GN=RFC3 PE=4 SV=1	RFC3	1.0963	2.7887	0	4.1586	9.7034
Protein SLA2 OS=Saccharomyces cerevisiae (strain RM11-1a) GN=SCRG_03366 PE=4 SV=1	SLA2	1.6444	2.231	0	6.2379	0
FG-nucleoporin OS=Saccharomyces cerevisiae GN=NUP57 PE=4 SV=1	NUP57	2.1926	3.9042	0	0	0
Amphiphysin OS=Saccharomyces cerevisiae GN=RVS167 PE=4 SV=1	RVS167	3.2889	3.3465	0	4.1586	0
Vtc2p OS=Saccharomyces cerevisiae x Saccharomyces kudriavzevii (strain VIN7) GN=VIN7_1516 PE=4 SV=1	VTC2	1.0963	3.9042	0	0	0
Cysteine desulfurase OS=Saccharomyces cerevisiae GN=NFS1 PE=3 SV=1	NFS1	2.7407	2.7887	0	0	0
Glyceraldehyde-3-phosphate dehydrogenase OS=Saccharomyces cerevisiae GN=TDH2 PE=3 SV=1	TDH2	26.859	20.637	0	0	0
Alanine transaminase OS=Saccharomyces cerevisiae (strain YJM789) GN=SCY_3667 PE=4 SV=1	SCY_3667	4.3852	3.9042	4.0851	0	0
Eisosome protein 1 OS=Saccharomyces cerevisiae (strain RM11-1a) GN=EIS1 PE=3 SV=1	EIS1	4.3852	1.6732	0	6.2379	0
Homoaconitase, mitochondrial OS=Saccharomyces cerevisiae (strain RM11-1a) GN=SCRG_00291 PE=3 SV=1	SCRG_00291	3.2889	5.0197	0	0	0
Uncharacterized protein OS=Saccharomyces cerevisiae (strain RM11-1a) GN=SCRG_05531 PE=3 SV=1	SCRG_05531	3.837	5.5774	0	0	0
Trifunctional formate-tetrahydrofolate ligase/methenyltetrahydrofolate cyclohydrolase/methylenetetrahydrofolate dehydrogenase OS=Saccharomyces cerevisiae GN=ADE3 PE=3 SV=1	ADE3	5.4815	2.231	0	0	0
Multidrug transporter OS=Saccharomyces cerevisiae (strain YJM789) GN=YOR1 PE=4 SV=1	YOR1	3.2889	5.5774	0	0	0
Mitogen-activated protein kinase OS=Saccharomyces cerevisiae x Saccharomyces kudriavzevii (strain VIN7) GN=VIN7_3259 PE=4 SV=1	VIN7_3259	4.3852	3.9042	0	0	0
Secretory subuint OS=Saccharomyces cerevisiae (strain YJM789) GN=SEC17 PE=4 SV=1	SEC17	1.6444	2.231	10.213	10.396	12.129
Member of the p24 family involved in ER-to-Golgi transport OS=Saccharomyces cerevisiae GN=ERP1 PE=3 SV=1	ERP1	2.1926	3.9042	4.0851	0	4.8517
Mgm101p OS=Saccharomyces cerevisiae (strain JAY291) GN=MGM101 PE=4 SV=1	MGM101	2.1926	1.1155	0	4.1586	9.7034
Protein CAJ1 OS=Saccharomyces cerevisiae (strain RM11-1a) GN=SCRG_04519 PE=4 SV=1	CAJ1	0	0	8.1702	10.396	0
YPR004Cp-like protein OS=Saccharomyces cerevisiae (strain AWRI1631) GN=AWRI1631_162740 PE=4 SV=1	AIM45	2.1926	2.7887	8.1702	8.3172	0
Poly(A) binding protein OS=Saccharomyces cerevisiae (strain RM11-1a) GN=SCRG_03156 PE=4 SV=1	PUB1	2.7407	2.7887	6.1277	4.1586	0
Yet1p OS=Saccharomyces cerevisiae (strain Zymaflore VL3) GN=VL3_2892 PE=4 SV=1	YET1	2.1926	2.231	0	0	0
Conserved protein OS=Saccharomyces cerevisiae (strain YJM789) GN=BBC1 PE=4 SV=1	BBC1	1.6444	4.462	0	0	0
Ras2p OS=Saccharomyces cerevisiae (strain VIN 13) GN=VIN13_4080 PE=4 SV=1	RAS2	1.0963	2.231	8.1702	4.1586	0
Dug1p OS=Saccharomyces cerevisiae (strain Lalvin QA23) GN=QA23_1538 PE=4 SV=1	DUG1	2.1926	3.3465	6.1277	0	0
Serine C-palmitoyltransferase OS=Saccharomyces cerevisiae GN=LCB1 PE=4 SV=1	LCB1	4.9333	5.0197	0	0	0
Dynamin-related GTPase OS=Saccharomyces cerevisiae GN=DNM1 PE=3 SV=1	DNM1	1.0963	3.9042	0	4.1586	0
YGL184Cp-like protein (Fragment) OS=Saccharomyces cerevisiae (strain AWRI1631) GN=AWRI1631_70690 PE=3 SV=1	AWRI1631_70690	1.6444	3.9042	0	0	0
Frs1p OS=Saccharomyces cerevisiae (strain Zymaflore VL3) GN=VL3_3158 PE=4 SV=1	VL3_3158	4.9333	0	8.1702	0	0
ISWI chromatin-remodeling complex ATPase ISW1 OS=Saccharomyces cerevisiae (strain ATCC 204508 / S288c) GN=ISW1 PE=1 SV=2	ISW1	1.0963	3.3465	0	0	0
Sulfate adenylyltransferase OS=Saccharomyces cerevisiae GN=MET3 PE=3 SV=1	MET3	8.7704	0	0	0	0
Uncharacterized protein OS=Saccharomyces cerevisiae (strain RM11-1a) GN=SCRG_04470 PE=4 SV=1	FMP52	2.1926	1.1155	6.1277	0	0
Ribosomal protein L34B OS=Saccharomyces cerevisiae (strain YJM789) GN=RPL34B PE=4 SV=1	RPL34B	1.6444	1.1155	4.0851	4.1586	4.8517
Thioredoxin peroxidase OS=Saccharomyces cerevisiae GN=AHP1 PE=4 SV=1	AHP1	4.3852	1.6732	6.1277	0	7.2775
Ribose-phosphate pyrophosphokinase OS=Saccharomyces cerevisiae (strain RM11-1a) GN=SCRG_04693 PE=4 SV=1	SCRG_04693	1.6444	0	8.1702	6.2379	7.2775
Proteasome regulatory particle lid subunit OS=Saccharomyces cerevisiae GN=RPN12 PE=4 SV=1	RPN12	1.6444	1.1155	0	0	7.2775
Arginase OS=Saccharomyces cerevisiae (strain ATCC 204508 / S288c) GN=CAR1 PE=1 SV=1	CAR1	0	1.6732	8.1702	6.2379	4.8517
Prephenate dehydrogenase (NADP+) OS=Saccharomyces cerevisiae GN=TYR1 PE=4 SV=1	TYR1	2.7407	2.231	0	0	4.8517
Translation machinery associated protein OS=Saccharomyces cerevisiae (strain YJM789) GN=SCY_4404 PE=3 SV=1	SCY_4404	0	3.3465	10.213	0	4.8517
Hexose transporter Hxt3p OS=Saccharomyces cerevisiae GN=HXT3 PE=3 SV=1	HXT3	2.7407	7.8084	6.1277	8.3172	0
Chromatin associated high-mobility group family member OS=Saccharomyces cerevisiae GN=HMO1 PE=4 SV=1	HMO1	2.7407	3.3465	0	0	7.2775
Suppressor of yeast profilin deletion OS=Saccharomyces cerevisiae (strain YJM789) GN=SYP1 PE=4 SV=1	SYP1	1.6444	2.7887	0	6.2379	12.129
GrpE protein homolog OS=Saccharomyces cerevisiae (strain YJM789) GN=MGE1 PE=3 SV=1	MGE1	3.837	2.7887	8.1702	0	0
Lysozyme C OS=Homo sapiens GN=LYZ PE=1 SV=1	LYZ	0	1.1155	6.1277	6.2379	7.2775
Argininosuccinate synthase OS=Saccharomyces cerevisiae GN=arg1 PE=2 SV=1	ARG1	0	1.6732	4.0851	4.1586	0
Casein kinase 2 catalytic subunit OS=Saccharomyces cerevisiae GN=CKA1 PE=3 SV=1	CKA1	0	0	0	0	9.7034
Fumarase OS=Saccharomyces cerevisiae (strain YJM789) GN=FUM1 PE=3 SV=1	FUM1	2.1926	2.231	12.255	0	0
Proteasome core particle subunit beta 1 OS=Saccharomyces cerevisiae GN=PRE3 PE=4 SV=1	PRE3	1.6444	0	4.0851	0	29.11
Protein disulfide isomerase OS=Saccharomyces cerevisiae GN=EUG1 PE=4 SV=1	EUG1	4.3852	4.462	0	0	0
Very-long-chain 3-oxoacyl-CoA reductase OS=Saccharomyces cerevisiae (strain Kyokai no. 7 / NBRC 101557) GN=K7_IFA38 PE=3 SV=1	K7_IFA38	2.1926	4.462	0	0	0
ATP-dependent RNA helicase OS=Saccharomyces cerevisiae GN=MSS116 PE=3 SV=1	MSS116	1.6444	3.9042	0	0	0
K7_Erg26p OS=Saccharomyces cerevisiae (strain Kyokai no. 7 / NBRC 101557) GN=K7_ERG26 PE=4 SV=1	ERG26	2.1926	3.9042	0	0	0
Bifunctional glycerol-3-phosphate/glycerone-phosphate O-acyltransferase OS=Saccharomyces cerevisiae GN=GPT2 PE=4 SV=1	GPT2	1.0963	3.3465	0	0	0
DNA-directed RNA polymerase subunit OS=Saccharomyces cerevisiae (strain JAY291) GN=RPO21 PE=3 SV=1	RPO21	7.6741	0	0	0	0
Nucleoporin NUP170 OS=Saccharomyces cerevisiae (strain RM11-1a) GN=SCRG_03038 PE=4 SV=1	NUP170	0	2.7887	0	0	0
Cross-complements Ca(2+) phenotype of csg1 OS=Saccharomyces cerevisiae (strain YJM789) GN=CCC1 PE=4 SV=1	CCC1	1.6444	1.1155	8.1702	6.2379	4.8517
Type I membrane protein involved in autophagy and the Cvt pathway OS=Saccharomyces cerevisiae GN=ATG27 PE=4 SV=1	ATG27	1.0963	1.6732	4.0851	10.396	0
Gamma-glutamyl kinase OS=Saccharomyces cerevisiae (strain YJM789) GN=PRO1 PE=3 SV=1	PRO1	5.4815	0	0	4.1586	4.8517
26S proteasome regulatory subunit RPN8 OS=Saccharomyces cerevisiae (strain RM11-1a) GN=SCRG_01644 PE=4 SV=1	SCRG_01644	2.7407	1.1155	0	0	4.8517
Protein localized to COPII-coated vesicles OS=Saccharomyces cerevisiae GN=ERV46 PE=4 SV=1	ERV46	2.1926	2.7887	0	6.2379	0
Proteasome ATPase subunit OS=Saccharomyces cerevisiae (strain YJM789) GN=RPT2 PE=3 SV=1	RPT2	1.0963	1.1155	4.0851	4.1586	0
Component of the p24 complex OS=Saccharomyces cerevisiae GN=EMP24 PE=3 SV=1	ERP4	1.6444	2.7887	0	0	0
ER membrane protein complex subunit 2 OS=Saccharomyces cerevisiae (strain ATCC 204508 / S288c) GN=EMC2 PE=1 SV=1	EMC2	1.6444	3.9042	0	4.1586	0
Enhancer of translation termination 1 OS=Saccharomyces cerevisiae (strain ATCC 204508 / S288c) GN=ETT1 PE=1 SV=1	ETT1	2.7407	3.9042	0	4.1586	0
Nucleolar protein OS=Saccharomyces cerevisiae GN=BRX1 PE=4 SV=1	BRX1	0	1.1155	0	4.1586	9.7034
RNA binding protein involved in asymmetric localization of ASH1 mRNA OS=Saccharomyces cerevisiae GN=HEK2 PE=4 SV=1	HEK2	3.2889	0	0	0	0
Uncharacterized protein OS=Saccharomyces cerevisiae (strain RM11-1a) GN=SCRG_00568 PE=4 SV=1	YET3	3.837	4.462	0	4.1586	0
Zinc finger-containing protein OS=Saccharomyces cerevisiae GN=ZPR1 PE=4 SV=1	ZPR1	3.2889	1.1155	4.0851	0	0
Mitochondrial carrier protein OS=Saccharomyces cerevisiae (strain YJM789) GN=YMC2 PE=3 SV=1	YMC2	2.1926	3.3465	0	4.1586	0
E3 ubiquitin-protein ligase OS=Saccharomyces cerevisiae (strain Kyokai no. 7 / NBRC 101557) GN=K7_RSP5 PE=4 SV=1	RSP5	1.0963	2.7887	0	4.1586	0
Peroxidase OS=Saccharomyces cerevisiae GN=CCP1 PE=3 SV=1	CCP1	1.6444	4.462	0	0	0
Ribosomal protein L8A OS=Saccharomyces cerevisiae (strain YJM789) GN=RPL8A PE=4 SV=1	RPL8A	31.793	29.003	0	0	0
Malate dehydrogenase OS=Saccharomyces cerevisiae GN=MDH3 PE=3 SV=1	MDH3	3.837	4.462	0	0	0
Transportin or cytosolic karyopherin beta 2 OS=Saccharomyces cerevisiae GN=KAP104 PE=4 SV=1	KAP104	4.3852	4.462	0	0	0
Yta12p OS=Saccharomyces cerevisiae (strain VIN 13) GN=VIN13_3668 PE=3 SV=1	VIN13_3668	1.0963	2.7887	0	0	0
Cysteine--tRNA ligase OS=Saccharomyces cerevisiae GN=YNL247W PE=3 SV=1	YNL247W	6.5778	0	0	0	0
Hsp70 family chaperone OS=Saccharomyces cerevisiae GN=SSA4 PE=3 SV=1	SSA4	13.704	9.4817	18.383	20.793	0
G protein subunit beta OS=Saccharomyces cerevisiae GN=STE4 PE=4 SV=1	STE4	1.0963	1.6732	0	6.2379	4.8517
Homoserine kinase OS=Saccharomyces cerevisiae GN=THR1 PE=3 SV=1	THR1	1.0963	2.7887	4.0851	0	0
La protein OS=Saccharomyces cerevisiae (strain YJM789) GN=LHP1 PE=4 SV=1	LHP1	2.7407	0	0	0	9.7034
Alpha-1,2-mannosyltransferase OS=Saccharomyces cerevisiae GN=KTR1 PE=4 SV=1	KTR1	0	4.462	0	0	0
Nucleolar GTP-binding protein 1 OS=Saccharomyces cerevisiae GN=NOG1 PE=3 SV=1	NOG1	1.6444	2.7887	0	0	0
Gly-Xaa carboxypeptidase OS=Saccharomyces cerevisiae GN=CPS1 PE=4 SV=1	CPS1	2.7407	0	0	6.2379	0
6-phosphogluconate dehydrogenase, decarboxylating OS=Saccharomyces cerevisiae GN=GND1 PE=3 SV=1	GND1	2.1926	1.6732	4.0851	0	0
Hexose transporter OS=Saccharomyces cerevisiae (strain YJM789) GN=HXT5 PE=3 SV=1	HXT5	3.2889	5.0197	0	0	0
Aminomethyltransferase OS=Saccharomyces cerevisiae x Saccharomyces kudriavzevii (strain VIN7) GN=VIN7_0753 PE=3 SV=1	VIN7_0753	1.6444	5.0197	0	0	0
Signal recognition particle receptor subunit alpha OS=Saccharomyces cerevisiae GN=SRP101 PE=4 SV=1	SRP101	1.0963	5.0197	0	0	0
Conserved protein OS=Saccharomyces cerevisiae (strain YJM789) GN=SCY_3123 PE=4 SV=1	SCY_3123	4.9333	5.0197	0	0	0
Cwh41p OS=Saccharomyces cerevisiae (strain FostersO) GN=FOSTERSO_1714 PE=4 SV=1	FOSTERSO_1714	1.0963	2.231	0	0	0
YJL109Cp-like protein OS=Saccharomyces cerevisiae (strain AWRI1631) GN=AWRI1631_100890 PE=4 SV=1	AWRI1631_100890	0	7.2507	0	0	0
Triosephosphate isomerase OS=Saccharomyces cerevisiae GN=TPI1 PE=3 SV=1	TPI1	0	1.1155	4.0851	6.2379	4.8517
Hmg1/2-like protein OS=Saccharomyces cerevisiae (strain YJM789) GN=HGH1 PE=4 SV=1	HGH1	1.0963	1.6732	4.0851	0	0
Polyamine acetyltransferase OS=Saccharomyces cerevisiae GN=PAA1 PE=4 SV=1	PAA1	2.1926	0	6.1277	0	4.8517
Coatomer subunit epsilon OS=Saccharomyces cerevisiae GN=SEC28 PE=3 SV=1	SEC28	1.6444	1.6732	4.0851	0	7.2775
Capping protein beta subunit OS=Saccharomyces cerevisiae (strain RM11-1a) GN=SCRG_05211 PE=4 SV=1	SCRG_05211	2.1926	0	4.0851	0	7.2775
Alpha subunit of the capping protein heterodimer OS=Saccharomyces cerevisiae GN=CAP1 PE=3 SV=1	CAP1	3.2889	0	8.1702	0	9.7034
Ubiquinone biosynthesis protein OS=Saccharomyces cerevisiae GN=COQ11 PE=4 SV=1	COQ11	0	4.462	0	4.1586	0
Alcohol dehydrogenase OS=Saccharomyces cerevisiae GN=ADH5 PE=3 SV=1	ADH5	3.837	4.462	0	0	7.2775
DNA binding protein OS=Saccharomyces cerevisiae (strain RM11-1a) GN=SCRG_05429 PE=4 SV=1	SCRG_05429	0	0	6.1277	6.2379	7.2775
Cyc8p OS=Saccharomyces cerevisiae x Saccharomyces kudriavzevii (strain VIN7) GN=VIN7_0271 PE=4 SV=1	CYC8	2.7407	3.3465	4.0851	0	0
Amidophosphoribosyltransferase OS=Saccharomyces cerevisiae (strain YJM789) GN=ADE4 PE=3 SV=1	ADE4	3.2889	0	6.1277	0	0
MNN9 OS=Saccharomyces cerevisiae (strain RM11-1a) GN=SCRG_02442 PE=4 SV=1	SCRG_02442	1.6444	2.231	0	0	0
Nucleolar protein similar to large ribosomal subunit L7 proteins OS=Saccharomyces cerevisiae GN=RLP7 PE=4 SV=1	RLP7	0	1.6732	0	0	7.2775
Mitochondrial 37S ribosomal protein OS=Saccharomyces cerevisiae GN=RSM23 PE=4 SV=1	RSM23	0	3.3465	0	0	0
2-enoyl thioester reductase OS=Saccharomyces cerevisiae (strain YJM789) GN=ETR1 PE=4 SV=1	ETR1	1.6444	2.7887	0	0	0
Proteasome endopeptidase complex OS=Saccharomyces cerevisiae (strain YJM789) GN=PRE6 PE=3 SV=1	PRE6	3.837	0	0	0	19.407
1,3-beta-glucanosyltransferase OS=Saccharomyces cerevisiae GN=GAS1 PE=3 SV=1	GAS1	2.1926	2.231	0	0	0
Delta-aminolevulinic acid dehydratase OS=Saccharomyces cerevisiae GN=HEM2 PE=3 SV=1	HEM2	6.0296	0	0	0	7.2775
Nat1p OS=Saccharomyces cerevisiae (strain FostersO) GN=FOSTERSO_1119 PE=4 SV=1	FOSTERSO_1119	2.7407	1.1155	0	0	0
Glycoprotein subunit of transmembrane ring of nuclear pore complex OS=Saccharomyces cerevisiae GN=POM152 PE=4 SV=1	POM152	0	5.5774	0	0	0
Histone H2A OS=Saccharomyces cerevisiae (strain YJM789) GN=HTA2 PE=3 SV=1	HTA2	2.7407	1.6732	0	0	0
H/ACA ribonucleoprotein complex subunit OS=Saccharomyces cerevisiae (strain AWRI1631) GN=AWRI1631_81410 PE=3 SV=1	AWRI1631_81410	2.1926	3.3465	0	4.1586	9.7034
CDP-diacylglycerol--serine O-phosphatidyltransferase OS=Saccharomyces cerevisiae GN=CHO1 PE=3 SV=1	CHO1	3.2889	2.7887	0	0	0
Phosphatidate cytidylyltransferase OS=Saccharomyces cerevisiae GN=CDS1 PE=3 SV=1	CDS1	0	1.6732	4.0851	6.2379	0
Component of the translocase of outer membrane complex OS=Saccharomyces cerevisiae GN=TOM22 PE=4 SV=1	TOM22	4.3852	2.231	0	0	0
Squalene monooxygenase OS=Saccharomyces cerevisiae GN=ERG1 PE=4 SV=1	ERG1	1.0963	2.231	6.1277	0	0
Ribose-phosphate pyrophosphokinase OS=Saccharomyces cerevisiae (strain RM11-1a) GN=SCRG_03848 PE=4 SV=1	SCRG_03848	2.7407	3.3465	0	0	0
Ribosomal 60S subunit protein L30 OS=Saccharomyces cerevisiae GN=RPL30 PE=4 SV=1	RPL30	4.9333	0	4.0851	0	4.8517
Septin OS=Saccharomyces cerevisiae GN=CDC10 PE=3 SV=1	CDC10	1.6444	2.231	6.1277	0	14.555
Ribosomal 60S subunit protein L38 OS=Saccharomyces cerevisiae GN=RPL38 PE=3 SV=1	RPL38	1.0963	0	4.0851	4.1586	7.2775
RNA-binding GTPase OS=Saccharomyces cerevisiae GN=NUG1 PE=4 SV=1	NUG1	2.1926	3.3465	0	6.2379	4.8517
Monothiol glutaredoxin-3 OS=Saccharomyces cerevisiae (strain ATCC 204508 / S288c) GN=GRX3 PE=1 SV=2	GRX3	0	1.1155	0	4.1586	4.8517
Gcs1p OS=Saccharomyces cerevisiae (strain CEN.PK113-7D) GN=CENPK1137D_3776 PE=4 SV=1	GCS1	1.6444	0	6.1277	6.2379	0
RNA-dependent ATPase OS=Saccharomyces cerevisiae GN=DBP3 PE=3 SV=1	DBP3	0	5.5774	4.0851	0	0
Fatty acid transporter OS=Saccharomyces cerevisiae (strain RM11-1a) GN=SCRG_02925 PE=4 SV=1	FAT1	1.6444	3.3465	0	6.2379	0
Serine/threonine-protein phosphatase OS=Saccharomyces cerevisiae GN=PPH22 PE=3 SV=1	PPH22	4.9333	1.6732	0	0	0
Mannosyltransferase OS=Saccharomyces cerevisiae (strain YJM789) GN=ALG12 PE=3 SV=1	ALG12	1.6444	3.9042	0	0	0
Mitochondrial nucleoid protein OS=Saccharomyces cerevisiae GN=MNP1 PE=3 SV=1	MNP1	3.837	3.9042	0	0	0
Uncharacterized protein OS=Saccharomyces cerevisiae (strain RM11-1a) GN=SCRG_03816 PE=4 SV=1	SCRG_03816	2.1926	2.231	0	0	0
Myosin-5 OS=Saccharomyces cerevisiae (strain YJM789) GN=MYO5 PE=3 SV=1	MYO5	1.6444	5.5774	0	0	0
Adenosylhomocysteinase OS=Saccharomyces cerevisiae GN=SAH1 PE=3 SV=1	SAH1	1.6444	1.1155	6.1277	6.2379	4.8517
Plasma membrane protein, component of eisosomes OS=Saccharomyces cerevisiae GN=SUR7 PE=4 SV=1	SUR7	2.1926	3.3465	0	4.1586	0
Inorganic diphosphatase OS=Saccharomyces cerevisiae GN=IPP1 PE=4 SV=1	IPP1	1.6444	1.6732	0	4.1586	0
FK506-binding protein OS=Saccharomyces cerevisiae GN=FPR3 PE=3 SV=1	FPR3	3.2889	2.7887	6.1277	0	0
Replication factor C subunit 2 OS=Saccharomyces cerevisiae GN=RFC2 PE=4 SV=1	RFC2	2.7407	1.1155	4.0851	0	7.2775
Erv25p OS=Saccharomyces cerevisiae (strain CEN.PK113-7D) GN=CENPK1137D_16 PE=3 SV=1	ERV25	1.0963	3.3465	0	0	0
Uncharacterized protein OS=Saccharomyces cerevisiae (strain RM11-1a) GN=SCRG_05277 PE=4 SV=1	SLM1	1.0963	2.7887	0	4.1586	0
Single-stranded telomeric DNA-binding/mRNA-binding protein OS=Saccharomyces cerevisiae GN=GBP2 PE=4 SV=1	GBP2	2.1926	0	0	4.1586	4.8517
Indolepyruvate decarboxylase 5 OS=Saccharomyces cerevisiae GN=PDC5 PE=3 SV=1	PDC5	3.837	0	18.383	0	0
Mitochondrial 2-oxodicarboxylate carrier OS=Saccharomyces cerevisiae GN=ODC2 PE=3 SV=1	ODC2	2.7407	3.3465	0	0	4.8517
Uncharacterized protein OS=Saccharomyces cerevisiae (strain RM11-1a) GN=SCRG_04320 PE=4 SV=1	SCRG_04320	2.1926	0	0	0	0
Uncharacterized protein OS=Saccharomyces cerevisiae (strain RM11-1a) GN=SCRG_03979 PE=4 SV=1	SCRG_03979	0	0	4.0851	0	12.129
Endoplasmic reticulum resident protein OS=Saccharomyces cerevisiae GN=PHO86 PE=4 SV=1	PHO86	3.2889	5.0197	0	0	0
DNA-directed RNA polymerase I subunit OS=Saccharomyces cerevisiae GN=RPA49 PE=4 SV=1	RPA49	2.7407	2.7887	0	0	0
Negative regulator of the H(+)-ATPase Pma1p OS=Saccharomyces cerevisiae GN=HSP30 PE=4 SV=1	HSP30	2.7407	2.7887	0	0	0
ARF GTP/GDP exchange factor OS=Saccharomyces cerevisiae (strain YJM789) GN=GEA2 PE=4 SV=1	GEA2	0	5.5774	0	0	0
Cytochrome c oxidase subunit 2 OS=Saccharomyces cerevisiae GN=cox2 PE=3 SV=1	COX2	4.3852	4.462	0	0	0
Pat1p OS=Saccharomyces cerevisiae (strain FostersO) GN=FOSTERSO_0515 PE=4 SV=1	PAT1	1.0963	1.6732	0	0	0
Ssd1p OS=Saccharomyces cerevisiae x Saccharomyces kudriavzevii (strain VIN7) GN=VIN7_0994 PE=3 SV=1	SSD1	2.1926	2.231	0	0	0
Essential subunit of inner ring of nuclear pore complex OS=Saccharomyces cerevisiae GN=NUP192 PE=4 SV=1	NUP192	0	4.462	0	0	0
Mitochondrial ribosomal small subunit component OS=Saccharomyces cerevisiae (strain YJM789) GN=MRP1 PE=4 SV=1	MRP1	0	1.1155	0	4.1586	4.8517
Zinc resistance conferring protein OS=Saccharomyces cerevisiae (strain YJM789) GN=ZRC1 PE=4 SV=1	ZRC1	1.0963	1.1155	4.0851	4.1586	0
Elongation factor 1-alpha OS=Ashbya gossypii (strain ATCC 10895 / CBS 109.51 / FGSC 9923 / NRRL Y-1056) GN=TEF PE=3 SV=1	TEF	15.896	13.386	20.426	0	0
Dolichyl-diphosphooligosaccharide-protein glycotransferase OS=Saccharomyces cerevisiae GN=SWP1 PE=4 SV=1	SWP1	2.1926	2.231	0	6.2379	4.8517
Ribosomal protein L4B OS=Saccharomyces cerevisiae (strain YJM789) GN=RPL4B PE=4 SV=1	RPL4B	32.341	25.656	0	35.348	41.239
Ribosomal protein L8B OS=Saccharomyces cerevisiae (strain YJM789) GN=RPL8B PE=4 SV=1	RPL8B	31.793	28.445	0	43.665	58.22
Phosphatidyl-N-methylethanolamine N-methyltransferase OS=Saccharomyces cerevisiae (strain YJM789) GN=OPI3 PE=3 SV=1	OPI3	3.2889	2.231	0	0	7.2775
Dolichyl-diphosphooligosaccharide--protein glycotransferase OS=Saccharomyces cerevisiae GN=OST3 PE=4 SV=1	OST3	1.0963	2.7887	0	6.2379	0
Asparaginase OS=Saccharomyces cerevisiae GN=ASP1 PE=3 SV=1	ASP1	2.1926	1.6732	8.1702	0	4.8517
Ribosomal protein L24B OS=Saccharomyces cerevisiae (strain YJM789) GN=RPL24B PE=4 SV=1	RPL24B	6.0296	3.9042	0	0	0
CDP-diacylglycerol--inositol 3-phosphatidyltransferase OS=Saccharomyces cerevisiae GN=PIS1 PE=3 SV=1	PIS1	2.1926	3.9042	0	0	4.8517
5'-(N(7)-methyl 5'-triphosphoguanosine)-(mRNA) diphosphatase OS=Saccharomyces cerevisiae GN=DCS1 PE=4 SV=1	DCS1	3.2889	1.6732	6.1277	0	0
FK506-binding protein OS=Saccharomyces cerevisiae GN=FPR4 PE=3 SV=1	FPR4	2.7407	2.7887	0	0	0
Succinate--CoA ligase [ADP-forming] subunit beta, mitochondrial OS=Saccharomyces cerevisiae GN=LSC2 PE=3 SV=1	LSC2	1.0963	1.1155	0	4.1586	0
Uncharacterized protein OS=Saccharomyces cerevisiae (strain RM11-1a) GN=SCRG_00698 PE=4 SV=1	SCRG_00698	1.0963	1.1155	0	0	16.981
Transaldolase OS=Saccharomyces cerevisiae GN=TAL1 PE=3 SV=1	TAL1	0	2.231	8.1702	6.2379	7.2775
Uncharacterized protein OS=Saccharomyces cerevisiae (strain RM11-1a) GN=SCRG_03603 PE=4 SV=1	MPM1	0	2.7887	0	0	0
Nucleolar protein OS=Saccharomyces cerevisiae (strain YJM789) GN=NOP13 PE=4 SV=1	NOP13	2.7407	0	0	6.2379	0
Protein disulfide isomerase MPD2 OS=Saccharomyces cerevisiae (strain ATCC 204508 / S288c) GN=MPD2 PE=1 SV=1	MPD2	1.0963	2.7887	0	0	0
Ribosomal protein S29A OS=Saccharomyces cerevisiae (strain YJM789) GN=RPS29A PE=4 SV=1	RPS29A	0	0	0	10.396	12.129
Proteasome regulatory particle base subunit OS=Saccharomyces cerevisiae GN=RPT4 PE=3 SV=1	RPT4	3.2889	0	0	0	0
Glucose-6-phosphate 1-epimerase OS=Saccharomyces cerevisiae GN=YMR099C PE=3 SV=1	YMR099C	1.6444	2.7887	6.1277	0	0
Glycine cleavage system H protein OS=Saccharomyces cerevisiae GN=GCV3 PE=3 SV=1	GCV3	3.2889	2.231	0	0	4.8517
rRNA (Cytosine-C5-)-methyltransferase OS=Saccharomyces cerevisiae GN=NOP2 PE=3 SV=1	NOP2	2.7407	2.7887	0	4.1586	0
Non-proteolytic ATPase of the AAA family OS=Saccharomyces cerevisiae GN=MCX1 PE=4 SV=1	MCX1	1.0963	2.7887	0	4.1586	0
Proteasome endopeptidase complex OS=Saccharomyces cerevisiae GN=PRE8 PE=3 SV=1	PRE8	2.7407	0	0	0	24.258
Puf6p OS=Saccharomyces cerevisiae (strain CEN.PK113-7D) GN=CENPK1137D_4324 PE=4 SV=1	PUF6	0	1.1155	0	0	0
Nucleoporin NUP157 OS=Saccharomyces cerevisiae (strain ATCC 204508 / S288c) GN=NUP157 PE=1 SV=1	NUP157	0	5.0197	0	0	0
Proteasome regulatory particle base subunit OS=Saccharomyces cerevisiae GN=RPT3 PE=3 SV=1	RPT3	3.837	2.231	0	0	0
Uncharacterized protein OS=Saccharomyces cerevisiae (strain RM11-1a) GN=SCRG_04227 PE=4 SV=1	SCRG_04227	1.6444	2.231	0	0	0
Metalloprotease OS=Saccharomyces cerevisiae GN=SDD3 PE=4 SV=1	SDD3	2.1926	1.6732	0	0	0
Conserved fungal gene linked to DNA repair and proteasome function OS=Saccharomyces cerevisiae GN=CUB1 PE=4 SV=1	CUB1	3.837	1.6732	0	0	0
Pescadillo homolog OS=Saccharomyces cerevisiae (strain RM11-1a) GN=NOP7 PE=3 SV=1	NOP7	2.1926	2.7887	0	0	0
3-hydroxy-3-methylglutaryl coenzyme A reductase OS=Saccharomyces cerevisiae (strain FostersB) GN=FOSTERSB_3490 PE=3 SV=1	FOSTERSB_3490	1.6444	2.7887	0	0	0
Cse1p OS=Saccharomyces cerevisiae (strain Lalvin QA23) GN=QA23_1570 PE=4 SV=1	CSE1	1.6444	3.3465	0	0	0
Protein required for the hydroxylation of heme O to form heme A OS=Saccharomyces cerevisiae GN=COX15 PE=3 SV=1	COX15	1.0963	3.9042	0	0	0
Altered inheritance of mitochondria protein 24, mitochondrial OS=Saccharomyces cerevisiae (strain Lalvin QA23) GN=QA23_2692 PE=3 SV=1	AIM24	0	2.231	0	0	0
Rho GTPase OS=Saccharomyces cerevisiae (strain RM11-1a) GN=SCRG_03310 PE=3 SV=1	SCRG_03310	0	0	8.1702	4.1586	4.8517
Elongation of fatty acids protein OS=Saccharomyces cerevisiae GN=ELO3 PE=3 SV=1	ELO3	1.6444	4.462	0	0	0
YDR196C-like protein OS=Saccharomyces cerevisiae (strain VIN 13) GN=VIN13_0916 PE=3 SV=1	VIN13_0916	0	0	0	6.2379	4.8517
Bna3p OS=Saccharomyces cerevisiae (strain Zymaflore VL3) GN=VL3_2580 PE=4 SV=1	BNA3	0	1.6732	4.0851	6.2379	0
Uncharacterized protein OS=Saccharomyces cerevisiae GN=YBR096W PE=4 SV=1	YBR096W	1.6444	1.6732	0	0	0
Casein kinase II subunit beta OS=Saccharomyces cerevisiae (strain AWRI1631) GN=AWRI1631_72200 PE=3 SV=1	AWRI1631_72200	2.7407	0	0	0	9.7034
Cell division cycle-related protein OS=Saccharomyces cerevisiae (strain YJM789) GN=CDC42 PE=3 SV=1	CDC42	1.0963	0	0	4.1586	9.7034
YMR093Wp-like protein OS=Saccharomyces cerevisiae (strain AWRI1631) GN=AWRI1631_132350 PE=4 SV=1	UTP15	1.6444	2.231	0	4.1586	0
Proteasome core particle subunit beta 4 OS=Saccharomyces cerevisiae GN=PRE1 PE=4 SV=1	PRE1	1.6444	0	0	0	12.129
Serine/threonine-protein phosphatase OS=Saccharomyces cerevisiae GN=SIT4 PE=3 SV=1	SIT4	3.2889	0	0	0	7.2775
Ade17p OS=Saccharomyces cerevisiae (strain Lalvin QA23) GN=QA23_3704 PE=3 SV=1	QA23_3704	1.6444	0	0	0	0
Conserved protein OS=Saccharomyces cerevisiae (strain YJM789) GN=SCY_4498 PE=4 SV=1	SCY_4498	1.6444	1.6732	6.1277	0	0
Proteasome endopeptidase complex OS=Saccharomyces cerevisiae GN=PRE10 PE=3 SV=1	PRE10	3.2889	0	6.1277	0	14.555
Conserved protein OS=Saccharomyces cerevisiae (strain YJM789) GN=SCY_2027 PE=4 SV=1	SCY_2027	1.6444	0	0	0	0
Ypk1p OS=Saccharomyces cerevisiae x Saccharomyces kudriavzevii (strain VIN7) GN=VIN7_8298 PE=4 SV=1	VIN7_8298	1.6444	1.6732	0	0	0
Translation initiation factor eIF2B subunit alpha OS=Saccharomyces cerevisiae GN=GCN3 PE=3 SV=1	GCN3	1.6444	1.6732	0	0	0
Pre7p OS=Saccharomyces cerevisiae x Saccharomyces kudriavzevii (strain VIN7) GN=VIN7_5489 PE=4 SV=1	VIN7_5489	2.1926	0	0	0	9.7034
Myosin I OS=Saccharomyces cerevisiae (strain RM11-1a) GN=SCRG_03895 PE=3 SV=1	SCRG_03895	1.6444	3.3465	0	0	0
Aminoacyl-tRNA hydrolase OS=Saccharomyces cerevisiae GN=PTH2 PE=4 SV=1	PTH2	3.837	4.462	0	0	0
Mitochondrial dicarboxylate carrier OS=Saccharomyces cerevisiae GN=DIC1 PE=3 SV=1	DIC1	1.0963	2.231	0	0	0
DNA topoisomerase 2 OS=Saccharomyces cerevisiae (strain YJM789) GN=TOP2 PE=3 SV=1	TOP2	1.0963	2.231	0	0	0
GTPase OS=Saccharomyces cerevisiae GN=LSG1 PE=4 SV=1	LSG1	3.2889	1.6732	0	0	0
Protein with a potential role in cell survival pathways OS=Saccharomyces cerevisiae GN=SVF1 PE=4 SV=1	SVF1	3.2889	0	0	0	0
U3 small nucleolar RNA-associated protein 22 OS=Saccharomyces cerevisiae (strain YJM789) GN=UTP22 PE=3 SV=1	UTP22	0	3.3465	0	0	0
Proteasome regulatory particle base subunit OS=Saccharomyces cerevisiae GN=RPT5 PE=3 SV=1	RPT5	2.1926	0	6.1277	4.1586	0
Proteasome regulatory particle lid subunit OS=Saccharomyces cerevisiae GN=RPN13 PE=4 SV=1	RPN13	1.6444	0	4.0851	0	4.8517
Protein involved in inserting tail-anchored proteins into ER membranes OS=Saccharomyces cerevisiae GN=GET4 PE=4 SV=1	GET4	2.1926	0	0	0	0
Threo-3-hydroxy-L-aspartate ammonia-lyase OS=Saccharomyces cerevisiae GN=SRY1 PE=4 SV=1	SRY1	1.0963	2.231	0	0	0
Eukaryotic translation initiation factor 3 subunit G OS=Saccharomyces cerevisiae (strain RM11-1a) GN=TIF35 PE=3 SV=1	TIF35	2.1926	0	0	0	12.129
Conserved protein OS=Saccharomyces cerevisiae (strain YJM789) GN=YPT6 PE=4 SV=1	YPT6	2.7407	4.462	0	0	0
Aspartic endopeptidase OS=Saccharomyces cerevisiae GN=YPF1 PE=4 SV=1	YPF1	2.1926	2.7887	0	4.1586	0
Emp47p OS=Saccharomyces cerevisiae (strain Lalvin EC1118 / Prise de mousse) GN=EC1118_1F14_0298g PE=4 SV=1	EMP47	0	2.231	6.1277	4.1586	0
PRA1 family protein OS=Saccharomyces cerevisiae GN=YIP3 PE=3 SV=1	YIP3	0	0	0	0	9.7034
Uncharacterized protein OS=Saccharomyces cerevisiae (strain CEN.PK113-7D) GN=CENPK1137D_2425 PE=4 SV=1	CENPK1137D_2425	0	0	0	8.3172	7.2775
Mannosyltransferase OS=Saccharomyces cerevisiae (strain AWRI1631) GN=AWRI1631_141120 PE=3 SV=1	ALG9	0	2.231	0	6.2379	0
ATP-dependent permease OS=Saccharomyces cerevisiae GN=ADP1 PE=4 SV=1	ADP1	0	2.7887	0	0	0
Component of the translocase of outer membrane complex OS=Saccharomyces cerevisiae GN=TOM20 PE=3 SV=1	TOM20	1.6444	1.6732	0	0	0
Ribosomal protein L37 OS=Saccharomyces cerevisiae (strain YJM789) GN=RPL37A PE=3 SV=1	RPL37A	0	0	0	4.1586	7.2775
Uncharacterized protein OS=Saccharomyces cerevisiae GN=YKL077W PE=4 SV=1	YKL077W	1.0963	1.6732	0	0	0
Alpha-1,2-mannosyltransferase OS=Saccharomyces cerevisiae (strain RM11-1a) GN=SCRG_00058 PE=4 SV=1	SCRG_00058	1.6444	2.231	0	0	0
Protein HRB1 OS=Saccharomyces cerevisiae (strain RM11-1a) GN=SCRG_03144 PE=4 SV=1	SCRG_03144	2.7407	0	0	0	0
Ribosome biosynthesis protein OS=Saccharomyces cerevisiae GN=RRB1 PE=4 SV=1	RRB1	1.0963	1.1155	0	0	0
Hydrolase OS=Saccharomyces cerevisiae GN=YKL033W-A PE=4 SV=1	YKL033W-A	2.1926	4.462	0	0	0
Sulfurtransferase OS=Saccharomyces cerevisiae (strain RM11-1a) GN=SCRG_01634 PE=4 SV=1	SCRG_01634	2.7407	2.231	0	0	0
Pyruvate carboxylase OS=Saccharomyces cerevisiae x Saccharomyces kudriavzevii (strain VIN7) GN=VIN7_0366 PE=4 SV=1	VIN7_0366	14.252	15.059	0	0	0
tRNA threonylcarbamoyladenosine dehydratase OS=Saccharomyces cerevisiae GN=TCD1 PE=4 SV=1	TCD1	1.0963	1.1155	0	0	0
Mitochondrial 37S ribosomal protein OS=Saccharomyces cerevisiae GN=NAM9 PE=4 SV=1	NAM9	0	2.231	0	4.1586	0
Alpha-1,2-mannosyltransferase OS=Saccharomyces cerevisiae GN=ALG11 PE=4 SV=1	ALG11	0	2.231	0	0	0
Uncharacterized protein OS=Saccharomyces cerevisiae GN=MRP8 PE=4 SV=1	MRP8	3.2889	0	0	0	7.2775
Ribosome biogenesis protein ERB1 OS=Saccharomyces cerevisiae GN=ERB1 PE=3 SV=1	ERB1	2.1926	2.7887	0	0	0
YPR091C-like protein OS=Saccharomyces cerevisiae (strain FostersO) GN=FOSTERSO_4929 PE=4 SV=1	NVJ1	2.1926	3.9042	0	0	0
Cdc53p OS=Saccharomyces cerevisiae (strain CEN.PK113-7D) GN=CENPK1137D_3691 PE=3 SV=1	CENPK1137D_3691	2.7407	1.1155	0	0	0
Ubiquitin-specific protease OS=Saccharomyces cerevisiae GN=UBP15 PE=3 SV=1	UBP15	1.6444	0	0	0	0
Conserved protein OS=Saccharomyces cerevisiae (strain YJM789) GN=TCB2 PE=4 SV=1	TCB2	0	2.7887	0	0	0
Glucan 1,3-beta-glucosidase OS=Saccharomyces cerevisiae GN=BGL2 PE=3 SV=1	BGL2	1.0963	1.6732	6.1277	4.1586	0
Uncharacterized protein OS=Saccharomyces cerevisiae (strain RM11-1a) GN=SCRG_00622 PE=3 SV=1	SCRG_00622	0	0	0	10.396	0
Signal recognition particle receptor beta subunit OS=Saccharomyces cerevisiae (strain RM11-1a) GN=SCRG_03873 PE=4 SV=1	SCRG_03873	1.0963	2.231	0	0	0
Protein SRO9 OS=Saccharomyces cerevisiae (strain RM11-1a) GN=SCRG_05371 PE=4 SV=1	SCRG_05371	2.7407	1.1155	0	0	0
Transcription factor IIF subunit OS=Saccharomyces cerevisiae GN=TFG1 PE=4 SV=1	TFG1	0	0	0	4.1586	0
Mannosyltransferase OS=Saccharomyces cerevisiae GN=KTR3 PE=4 SV=1	KTR3	0	1.1155	0	4.1586	0
SNAP receptor OS=Saccharomyces cerevisiae GN=SEC22 PE=3 SV=1	SEC22	1.0963	3.3465	0	0	0
K7_Yju3p OS=Saccharomyces cerevisiae (strain Kyokai no. 7 / NBRC 101557) GN=K7_YJU3 PE=4 SV=1	YJU3	0	1.1155	0	6.2379	4.8517
Peptide alpha-N-acetyltransferase complex A subunit OS=Saccharomyces cerevisiae GN=ARD1 PE=4 SV=1	ARD1	1.0963	0	0	0	0
Dasein kinase OS=Saccharomyces cerevisiae (strain YJM789) GN=YCK2 PE=4 SV=1	YCK2	0	1.6732	6.1277	10.396	0
Mitochondrial processing protease alpha subunit OS=Saccharomyces cerevisiae (strain YJM789) GN=MAS2 PE=3 SV=1	MAS2	1.0963	1.1155	0	0	0
K7_Tgl1p OS=Saccharomyces cerevisiae (strain Kyokai no. 7 / NBRC 101557) GN=K7_TGL1 PE=4 SV=1	TGL1	1.0963	3.3465	0	0	0
E2 ubiquitin-conjugating protein OS=Saccharomyces cerevisiae GN=UBC1 PE=3 SV=1	UBC1	0	1.6732	4.0851	0	0
AdoMet-dependent tRNA methyltransferase and actin binding protein OS=Saccharomyces cerevisiae GN=ABP140 PE=4 SV=1	ABP140	1.6444	1.6732	0	0	0
Uncharacterized protein OS=Saccharomyces cerevisiae GN=MTC1 PE=4 SV=1	MTC1	0	0	6.1277	4.1586	4.8517
2-methoxy-6-polyprenyl-1,4-benzoquinol methylase, mitochondrial OS=Saccharomyces cerevisiae x Saccharomyces kudriavzevii (strain VIN7) GN=COQ5 PE=3 SV=1	COQ5	2.1926	1.1155	0	0	0
SCF ubiquitin ligase subunit OS=Saccharomyces cerevisiae GN=SKP1 PE=3 SV=1	SKP1	2.1926	0	0	0	7.2775
Vacuolar protein sorting-associated protein OS=Saccharomyces cerevisiae (strain Lalvin QA23) GN=QA23_3064 PE=3 SV=1	VPS13	0	1.1155	0	0	0
Multifunctional lipase/hydrolase/phospholipase OS=Saccharomyces cerevisiae GN=TGL4 PE=4 SV=1	TGL4	0	2.231	0	0	0
Gpi17p OS=Saccharomyces cerevisiae (strain CEN.PK113-7D) GN=CENPK1137D_4260 PE=4 SV=1	GPI17	1.0963	3.3465	0	0	0
Deoxyhypusine hydroxylase OS=Saccharomyces cerevisiae GN=LIA1 PE=3 SV=1	LIA1	1.6444	0	8.1702	0	0
Delta(24(24(1)))-sterol reductase OS=Saccharomyces cerevisiae (strain ATCC 204508 / S288c) GN=ERG4 PE=1 SV=2	ERG4	0	2.231	0	0	0
Nuclear migration protein NUM1 OS=Saccharomyces cerevisiae (strain ATCC 204508 / S288c) GN=NUM1 PE=1 SV=2	NUM1	0	2.231	0	0	0
Signal recognition particle subunit SRP68 OS=Saccharomyces cerevisiae GN=SRP68 PE=3 SV=1	SRP68	3.2889	0	0	0	0
Proliferating cell nuclear antigen OS=Saccharomyces cerevisiae GN=POL30 PE=3 SV=1	POL30	1.6444	0	0	0	12.129
K7_Mgm1p OS=Saccharomyces cerevisiae (strain Kyokai no. 7 / NBRC 101557) GN=K7_MGM1 PE=3 SV=1	MGM1	0	2.231	0	0	0
Osm1p OS=Saccharomyces cerevisiae x Saccharomyces kudriavzevii (strain VIN7) GN=VIN7_2711 PE=4 SV=1	OSM1	1.0963	1.6732	0	0	0
Enoyl reductase OS=Saccharomyces cerevisiae (strain YJM789) GN=TSC13 PE=4 SV=1	TSC13	0	4.462	0	0	0
Aconitate hydratase, mitochondrial OS=Saccharomyces cerevisiae GN=ACO2 PE=3 SV=1	ACO2	2.7407	3.3465	0	0	0
Peptide hydrolase OS=Saccharomyces cerevisiae (strain YJM789) GN=APE3 PE=3 SV=1	APE3	2.7407	3.9042	0	0	0
Ribosomal RNA processing protein OS=Saccharomyces cerevisiae (strain YJM789) GN=RRP12 PE=4 SV=1	RRP12	1.6444	1.6732	0	0	0
Uncharacterized protein OS=Saccharomyces cerevisiae (strain RM11-1a) GN=SCRG_00135 PE=4 SV=1	SCRG_00135	2.7407	2.231	0	0	0
Low specificity L-threonine aldolase OS=Saccharomyces cerevisiae (strain ATCC 204508 / S288c) GN=GLY1 PE=1 SV=2	GLY1	3.2889	1.6732	0	0	0
Acetyl-CoA hydrolase OS=Saccharomyces cerevisiae GN=ACH1 PE=4 SV=1	ACH1	0	1.6732	0	0	0
Large subunit of the nuclear mRNA cap-binding protein complex OS=Saccharomyces cerevisiae GN=STO1 PE=4 SV=1	STO1	3.2889	0	0	0	0
Pcs60p OS=Saccharomyces cerevisiae (strain JAY291) GN=PCS60 PE=4 SV=1	PCS60	0	1.6732	0	0	0
Eukaryotic translation initiation factor 2A OS=Saccharomyces cerevisiae (strain YJM789) GN=SCY_2272 PE=3 SV=1	SCY_2272	3.837	0	0	0	0
Uncharacterized protein OS=Saccharomyces cerevisiae (strain CEN.PK113-7D) GN=CENPK1137D_2501 PE=4 SV=1	PBR1	0	4.462	0	0	0
YPR155Cp-like protein OS=Saccharomyces cerevisiae (strain AWRI1631) GN=AWRI1631_164030 PE=4 SV=1	YPR155C	0	2.7887	0	0	0
Member of conserved eukaryotic 14-3-3 gene family OS=Saccharomyces cerevisiae (strain RM11-1a) GN=SCRG_00417 PE=3 SV=1	SCRG_00417	10.963	10.039	32.681	22.872	36.388
AC19 OS=Saccharomyces cerevisiae (strain YJM789) GN=RPC19 PE=4 SV=1	RPC19	2.7407	1.1155	0	0	4.8517
Ypt31p OS=Saccharomyces cerevisiae x Saccharomyces kudriavzevii (strain VIN7) GN=VIN7_6677 PE=4 SV=1	YPT31	0	5.5774	0	0	12.129
37S ribosomal protein S25, mitochondrial OS=Saccharomyces cerevisiae (strain RM11-1a) GN=SCRG_05265 PE=4 SV=1	SCRG_05265	1.6444	0	0	0	4.8517
Replication factor C subunit 4 OS=Saccharomyces cerevisiae (strain YJM789) GN=RFC4 PE=4 SV=1	RFC4	1.0963	2.231	0	0	0
Signal recognition particle 54 kDa protein OS=Saccharomyces cerevisiae (strain FostersO) GN=FOSTERSO_4927 PE=3 SV=1	FOSTERSO_4927	2.1926	0	0	0	0
D-3-phosphoglycerate dehydrogenase 2 OS=Saccharomyces cerevisiae (strain ATCC 204508 / S288c) GN=SER33 PE=1 SV=1	SER33	7.1259	6.6929	18.383	12.476	0
RNA binding protein OS=Saccharomyces cerevisiae GN=SNU13 PE=4 SV=1	SNU13	1.6444	0	0	4.1586	0
Serine/threonine protein kinase OS=Saccharomyces cerevisiae GN=YCK1 PE=4 SV=1	YCK1	0	1.1155	0	8.3172	0
Citrate synthase OS=Saccharomyces cerevisiae GN=CIT2 PE=3 SV=1	CIT2	0	2.231	0	0	0
Phosphatidylinositol transporter OS=Saccharomyces cerevisiae GN=PDR16 PE=4 SV=1	PDR16	0	0	6.1277	0	0
KRR1 small subunit processome component OS=Saccharomyces cerevisiae (strain JAY291) GN=KRR1 PE=3 SV=1	KRR1	0	0	0	0	9.7034
Similar to Saccharomyces cerevisiae YER103W SSA4 Heat shock protein that is highly induced upon stress OS=Geotrichum candidum GN=BN980_GECA10s02947g PE=3 SV=1	BN980_GECA10s02947g	0	0	28.596	24.952	24.258
Mitochondrial protein OS=Saccharomyces cerevisiae GN=CIR1 PE=4 SV=1	CIR1	1.0963	1.6732	6.1277	0	0
Erv41p OS=Saccharomyces cerevisiae (strain FostersO) GN=FOSTERSO_3481 PE=4 SV=1	ERV41	0	0	0	6.2379	0
Seh1p OS=Saccharomyces cerevisiae (strain FostersO) GN=FOSTERSO_1655 PE=3 SV=1	SEH1	1.0963	1.6732	0	0	0
Methylenetetrahydrofolate reductase OS=Saccharomyces cerevisiae GN=MET13 PE=3 SV=1	MET13	2.7407	1.6732	0	0	0
Pre2p OS=Saccharomyces cerevisiae (strain FostersB) GN=FOSTERSB_4980 PE=4 SV=1	PRE2	1.6444	0	0	0	16.981
Replication protein A subunit OS=Saccharomyces cerevisiae GN=RFA1 PE=3 SV=1	RFA1	3.837	0	0	0	0
Ribosomal protein L22A OS=Saccharomyces cerevisiae (strain YJM789) GN=RPL22A PE=4 SV=1	RPL22A	4.3852	0	0	0	0
Glc7p regulatory subunit OS=Saccharomyces cerevisiae (strain YJM789) GN=SDS22 PE=4 SV=1	SDS22	3.2889	0	0	0	7.2775
Protoporphyrinogen oxidase OS=Saccharomyces cerevisiae (strain YJM789) GN=HEM14 PE=3 SV=1	HEM14	0	3.3465	0	0	0
5-aminolevulinate synthase OS=Saccharomyces cerevisiae GN=HEM1 PE=3 SV=1	HEM1	1.6444	3.3465	0	0	0
Hsp70 family chaperone OS=Saccharomyces cerevisiae GN=LHS1 PE=3 SV=1	LHS1	1.0963	1.1155	0	0	0
Noc2p OS=Saccharomyces cerevisiae (strain VIN 13) GN=VIN13_4548 PE=4 SV=1	VIN13_4548	1.0963	2.231	0	0	0
Mitochondrial import inner membrane translocase subunit TIM23 OS=Saccharomyces cerevisiae (strain YJM789) GN=MAS6 PE=3 SV=1	MAS6	1.0963	4.462	0	0	0
Subunit of Nup84p subcomplex of nuclear pore complex OS=Saccharomyces cerevisiae GN=NUP133 PE=4 SV=1	NUP133	1.6444	1.1155	0	0	0
Mitochondrial 54S ribosomal protein YmL6 OS=Saccharomyces cerevisiae GN=YML6 PE=4 SV=1	YML6	0	1.1155	0	0	0
DNA helicase OS=Saccharomyces cerevisiae (strain VIN 13) GN=VIN13_1596 PE=3 SV=1	VIN13_1596	1.0963	0	0	0	0
Replication factor C subunit 1 OS=Saccharomyces cerevisiae GN=RFC1 PE=3 SV=1	RFC1	0	1.1155	0	0	0
Tom71p OS=Saccharomyces cerevisiae (strain VIN 13) GN=VIN13_2165 PE=4 SV=1	TOM71	0	2.7887	0	0	0
Component of the ribosome quality control complex OS=Saccharomyces cerevisiae GN=RQC2 PE=4 SV=1	RQC2	3.837	0	0	0	0
Glutamine-dependent NAD(+) synthetase OS=Saccharomyces cerevisiae GN=QNS1 PE=3 SV=1	QNS1	2.7407	0	0	0	0
Superkiller OS=Saccharomyces cerevisiae (strain YJM789) GN=SKI3 PE=4 SV=1	SKI3	2.7407	0	0	0	0
Guanine nucleotide-binding protein alpha-2 subunit OS=Saccharomyces cerevisiae (strain ATCC 204508 / S288c) GN=GPA2 PE=1 SV=2	GPA2	0	1.1155	0	0	0
Ribosomal 60S subunit protein L42A OS=Saccharomyces cerevisiae GN=RPL42A PE=3 SV=1	RPL42A	0	0	0	0	4.8517
Serine hydrolase OS=Saccharomyces cerevisiae GN=FSH3 PE=4 SV=1	FSH3	0	0	0	4.1586	0
Pom33p OS=Saccharomyces cerevisiae (strain CEN.PK113-7D) GN=CENPK1137D_694 PE=4 SV=1	POM33	0	1.1155	0	0	0
DNA-directed RNA polymerase I subunit OS=Saccharomyces cerevisiae GN=RPA43 PE=4 SV=1	RPA43	2.1926	0	0	0	7.2775
Nuclear protein required for efficient mating OS=Saccharomyces cerevisiae (strain YJM789) GN=MDY2 PE=4 SV=1	MDY2	1.6444	1.1155	4.0851	4.1586	0
Enolase OS=Saccharomyces cerevisiae (strain YJM789) GN=ENO1 PE=3 SV=1	ENO1	10.415	9.4817	0	0	0
Dithiol glutaredoxin OS=Saccharomyces cerevisiae GN=GRX2 PE=4 SV=1	GRX2	1.6444	0	0	0	4.8517
Flavohemoglobin OS=Saccharomyces cerevisiae GN=YHB1 PE=3 SV=1	YHB1	0	1.1155	6.1277	0	0
GDP-Man:Man(1)GlcNAc(2)-PP-dolichol alpha-1,3-mannosyltransferase OS=Saccharomyces cerevisiae GN=ALG2 PE=4 SV=1	ALG2	1.6444	3.3465	0	0	0
Adenine phosphoribosyltransferase OS=Saccharomyces cerevisiae (strain YJM789) GN=APT1 PE=3 SV=1	APT1	1.0963	1.6732	0	0	0
Coatomer subunit delta OS=Saccharomyces cerevisiae GN=RET2 PE=3 SV=1	RET2	0	0	0	0	9.7034
AdoMet-homocysteine methyltransferase OS=Saccharomyces cerevisiae (strain RM11-1a) GN=SCRG_02218 PE=4 SV=1	SAM4	0	2.231	0	0	0
GTP cyclohydrolase I OS=Saccharomyces cerevisiae GN=FOL2 PE=3 SV=1	FOL2	0	0	0	0	4.8517
Nucleocytoplasmic transporter OS=Saccharomyces cerevisiae GN=NUP145 PE=4 SV=1	NUP145	1.0963	0	0	0	0
DNA-directed RNA polymerase core subunit OS=Saccharomyces cerevisiae GN=RPB5 PE=3 SV=1	RPB5	2.1926	1.6732	0	0	12.129
YDR226Wp-like protein (Fragment) OS=Saccharomyces cerevisiae (strain AWRI1631) GN=AWRI1631_44450 PE=3 SV=1	ADK1	0	1.1155	12.255	0	0
40S ribosomal protein S27 OS=Saccharomyces cerevisiae (strain YJM789) GN=RPS27B PE=3 SV=1	RPS27B	0	0	6.1277	4.1586	0
Fmp10p OS=Saccharomyces cerevisiae (strain CEN.PK113-7D) GN=CENPK1137D_3598 PE=4 SV=1	CENPK1137D_3598	0	2.231	0	0	0
Branched-chain-amino-acid aminotransferase, cytosolic OS=Saccharomyces cerevisiae (strain ATCC 204508 / S288c) GN=BAT2 PE=1 SV=1	BAT2	0	0	8.1702	0	0
Conserved protein OS=Saccharomyces cerevisiae (strain YJM789) GN=LSM4 PE=4 SV=1	LSM4	0	0	0	0	7.2775
Van1p OS=Saccharomyces cerevisiae (strain CEN.PK113-7D) GN=CENPK1137D_68 PE=4 SV=1	VAN1	0	1.6732	0	0	0
Uncharacterized protein OS=Saccharomyces cerevisiae (strain RM11-1a) GN=SCRG_01104 PE=4 SV=1	SCRG_01104	1.0963	0	0	0	0
YOR021C-like protein OS=Saccharomyces cerevisiae (strain FostersB) GN=FOSTERSB_4347 PE=4 SV=2	FOSTERSB_4347	0	1.6732	0	0	0
Superoxide dismutase OS=Saccharomyces cerevisiae GN=SOD2 PE=3 SV=1	SOD2	2.7407	2.7887	0	0	0
Glycoprotein complexed with Sec62p and Sec63p in the Sec63 complex OS=Saccharomyces cerevisiae (strain RM11-1a) GN=SCRG_02798 PE=4 SV=1	SCRG_02798	1.0963	2.231	0	0	0
Sly1p OS=Saccharomyces cerevisiae (strain VIN 13) GN=VIN13_0910 PE=3 SV=1	VIN13_0910	1.6444	1.6732	0	0	0
GPI-anchor transamidase subunit OS=Saccharomyces cerevisiae GN=GAA1 PE=4 SV=1	GAA1	0	2.231	0	0	0
tRNA (Cytosine-C5-)-methyltransferase OS=Saccharomyces cerevisiae GN=NCL1 PE=3 SV=1	NCL1	2.7407	0	0	0	0
Sortilin OS=Saccharomyces cerevisiae (strain Kyokai no. 7 / NBRC 101557) GN=K7_PEP1 PE=4 SV=1	PEP1	0	1.6732	0	0	0
Glycogen [starch] synthase OS=Saccharomyces cerevisiae GN=GSY1 PE=3 SV=1	GSY1	6.5778	0	0	0	0
Snq2p OS=Saccharomyces cerevisiae (strain Lalvin EC1118 / Prise de mousse) GN=EC1118_1D0_2509g PE=3 SV=1	SNQ2	0	1.1155	0	0	0
Uncharacterized protein OS=Saccharomyces cerevisiae (strain RM11-1a) GN=SCRG_02090 PE=4 SV=1	SCRG_02090	2.7407	0	0	0	0
V-SNARE protein OS=Saccharomyces cerevisiae GN=VTI1 PE=4 SV=1	VTI1	0	1.6732	4.0851	4.1586	4.8517
EC1118_1B15_4720p OS=Saccharomyces cerevisiae (strain Lalvin EC1118 / Prise de mousse) GN=EC1118_1B15_4720g PE=4 SV=1	EC1118_1B15_4720g	0	1.1155	0	0	0
Eukaryotic translation initiation factor 6 OS=Saccharomyces cerevisiae GN=TIF6 PE=3 SV=1	TIF6	1.0963	0	6.1277	0	7.2775
Uncharacterized protein OS=Saccharomyces cerevisiae (strain RM11-1a) GN=SCRG_02630 PE=4 SV=1	SCRG_02630	0	2.231	0	0	0
Mrpl3p OS=Saccharomyces cerevisiae (strain FostersB) GN=FOSTERSB_3574 PE=4 SV=1	MRPL3	0	1.6732	0	0	0
NADH-dependent aldehyde reductase, involved in detoxification of furfural OS=Saccharomyces cerevisiae GN=YNL134C PE=4 SV=1	YNL134C	0	0	8.1702	6.2379	0
Septin OS=Saccharomyces cerevisiae GN=CDC3 PE=3 SV=1	CDC3	1.0963	1.1155	4.0851	0	0
RFP		0	2.231	0	0	0
Protein involved in cell separation during budding OS=Saccharomyces cerevisiae GN=SDS24 PE=4 SV=1	SDS24	1.0963	1.6732	0	0	0
Proteasome regulatory particle base subunit OS=Saccharomyces cerevisiae GN=RPN10 PE=4 SV=1	RPN10	2.7407	1.1155	0	0	0
Coatomer subunit zeta OS=Saccharomyces cerevisiae GN=RET3 PE=4 SV=1	RET3	2.1926	0	0	0	0
Membrane protein of the plasma membrane and ER OS=Saccharomyces cerevisiae GN=LEM3 PE=4 SV=1	LEM3	2.1926	1.6732	0	0	0
Signal recognition particle subunit SRP72 OS=Saccharomyces cerevisiae GN=SRP72 PE=3 SV=1	SRP72	2.1926	0	0	0	0
YPR125Wp-like protein OS=Saccharomyces cerevisiae (strain AWRI1631) GN=AWRI1631_163790 PE=4 SV=1	YLH47	0	1.1155	0	4.1586	0
Member of the p24 family involved in ER-to-Golgi transport OS=Saccharomyces cerevisiae GN=ERP2 PE=3 SV=1	ERP2	1.6444	1.6732	0	0	0
Uncharacterized protein OS=Saccharomyces cerevisiae GN=YGR017W PE=4 SV=1	YGR017W	2.7407	0	0	0	0
Mannosyltransferase OS=Saccharomyces cerevisiae (strain YJM789) GN=MNN2 PE=4 SV=1	MNN2	0	3.3465	0	0	0
YHR146Wp-like protein (Fragment) OS=Saccharomyces cerevisiae (strain AWRI1631) GN=AWRI1631_81980 PE=4 SV=1	YHR146W	1.0963	0	0	0	7.2775
Sepiapterin reductase family protein OS=Saccharomyces cerevisiae GN=YIR035C PE=3 SV=1	YIR035C	1.0963	2.231	0	0	0
Sds23p OS=Saccharomyces cerevisiae (strain Lalvin EC1118 / Prise de mousse) GN=EC1118_1G1_2377g PE=4 SV=1	SDS23	0	2.231	0	0	0
Calcium-transporting ATPase OS=Saccharomyces cerevisiae GN=PMR1 PE=3 SV=1	PMR1	0	2.231	0	0	0
AAA family ATPase OS=Saccharomyces cerevisiae GN=AFG2 PE=4 SV=1	AFG2	3.837	1.1155	0	0	0
Serine/threonine-protein phosphatase 2A 56 kDa regulatory subunit delta isoform OS=Saccharomyces cerevisiae (strain ATCC 204508 / S288c) GN=RTS1 PE=1 SV=2	RTS1	1.0963	2.231	0	0	0
Inositol phosphosphingolipid phospholipase OS=Saccharomyces cerevisiae GN=ISC1 PE=4 SV=1	ISC1	1.0963	2.231	0	0	0
Rab GTPase-binding exocyst subunit OS=Saccharomyces cerevisiae GN=SEC15 PE=4 SV=1	SEC15	0	0	0	0	14.555
XPA-binding protein 1 OS=Saccharomyces cerevisiae (strain RM11-1a) GN=SCRG_03723 PE=4 SV=1	SCRG_03723	0	1.1155	0	0	0
alpha-1,2-Mannosidase OS=Saccharomyces cerevisiae GN=MNS1 PE=3 SV=1	MNS1	0	3.3465	0	0	0
ATP-dependent permease MDL2 OS=Saccharomyces cerevisiae (strain RM11-1a) GN=SCRG_02231 PE=4 SV=1	MDL2	0	3.3465	0	0	0
Lysophospholipid acyltransferase OS=Saccharomyces cerevisiae GN=ALE1 PE=3 SV=1	ALE1	0	2.231	0	0	0
Gcd7p OS=Saccharomyces cerevisiae (strain JAY291) GN=GCD7 PE=3 SV=1	GCD7	0	1.1155	4.0851	4.1586	0
YHR069Cp-like protein OS=Saccharomyces cerevisiae (strain AWRI1631) GN=AWRI1631_81180 PE=4 SV=1	YHR069C	1.0963	0	0	0	4.8517
Pba1p OS=Saccharomyces cerevisiae (strain JAY291) GN=PBA1 PE=4 SV=1	PBA1	1.0963	0	0	0	0
Erv29p OS=Saccharomyces cerevisiae (strain CEN.PK113-7D) GN=CENPK1137D_3252 PE=4 SV=1	ERV29	0	1.6732	0	0	0
Actin-related protein OS=Saccharomyces cerevisiae (strain YJM789) GN=ARP3 PE=3 SV=1	ARP3	0	1.1155	4.0851	0	0
Ribosomal protein P2B OS=Saccharomyces cerevisiae GN=RPP2B PE=3 SV=1	RPP2B	2.7407	0	0	0	4.8517
Plasma membrane protein OS=Saccharomyces cerevisiae GN=SFK1 PE=4 SV=1	SFK1	0	1.6732	0	0	0
Rpl26ap OS=Saccharomyces cerevisiae (strain CEN.PK113-7D) GN=CENPK1137D_713 PE=4 SV=1	RPL26A	7.1259	0	0	0	26.684
Ribonuclease OS=Saccharomyces cerevisiae GN=NUC1 PE=4 SV=1	NUC1	0	1.1155	0	4.1586	0
Conserved protein OS=Saccharomyces cerevisiae (strain YJM789) GN=SCY_4354 PE=4 SV=1	SCY_4354	0	1.1155	0	0	0
Class E vacuolar-protein sorting and endocytosis factor OS=Saccharomyces cerevisiae (strain YJM789) GN=DID2 PE=3 SV=1	DID2	0	1.1155	6.1277	0	0
Phosphatidylinositol transfer protein OS=Saccharomyces cerevisiae (strain RM11-1a) GN=SCRG_03529 PE=4 SV=1	SCRG_03529	0	0	4.0851	0	0
Nuclear cap-binding protein subunit 2 OS=Saccharomyces cerevisiae GN=CBC2 PE=3 SV=1	CBC2	0	0	4.0851	0	0
Aromatic aminotransferase I OS=Saccharomyces cerevisiae GN=ARO8 PE=4 SV=1	ARO8	0	0	4.0851	0	0
Protein kinase OS=Saccharomyces cerevisiae GN=NNK1 PE=4 SV=1	NNK1	1.0963	1.1155	0	0	0
Spermidine synthase OS=Saccharomyces cerevisiae GN=SPE3 PE=3 SV=1	SPE3	0	0	8.1702	6.2379	4.8517
Orotate phosphoribosyltransferase OS=Saccharomyces cerevisiae GN=URA5 PE=3 SV=1	URA5	1.0963	2.231	0	0	0
Diphthine synthase OS=Saccharomyces cerevisiae (strain YJM789) GN=DPH5 PE=3 SV=1	DPH5	0	0	0	0	7.2775
Nucleolar protein involved in pre-25S rRNA processing OS=Saccharomyces cerevisiae GN=NOP12 PE=4 SV=1	NOP12	1.6444	1.6732	0	0	0
Tubulin alpha chain OS=Saccharomyces cerevisiae (strain YJM789) GN=TUB3 PE=3 SV=1	TUB3	4.9333	5.0197	0	0	0
GAL4 enhancer protein OS=Saccharomyces cerevisiae (strain RM11-1a) GN=SCRG_04905 PE=4 SV=1	SCRG_04905	0	0	10.213	0	0
Protein kinase activator OS=Saccharomyces cerevisiae (strain YJM789) GN=SNF4 PE=4 SV=1	SNF4	0	0	0	0	7.2775
Component of eisosome required for proper eisosome assembly OS=Saccharomyces cerevisiae GN=SEG1 PE=4 SV=1	SEG1	0	0	0	4.1586	0
Uncharacterized protein OS=Saccharomyces cerevisiae GN=YGR026W PE=4 SV=1	YGR026W	0	1.1155	0	0	0
Uncharacterized protein OS=Saccharomyces cerevisiae GN=YJL055W PE=4 SV=1	YJL055W	2.1926	1.6732	0	0	0
Conserved protein OS=Saccharomyces cerevisiae (strain YJM789) GN=SCY_2104 PE=4 SV=1	SCY_2104	1.6444	0	0	0	0
Trans-hexaprenyltranstransferase OS=Saccharomyces cerevisiae GN=COQ1 PE=3 SV=1	COQ1	1.0963	1.6732	0	0	0
Mannosyltransferase OS=Saccharomyces cerevisiae (strain RM11-1a) GN=SCRG_03726 PE=4 SV=1	HOC1	0	1.6732	0	0	0
Subunit of U3-containing 90S preribosome and SSU processome complexes OS=Saccharomyces cerevisiae GN=UTP4 PE=4 SV=1	UTP4	1.0963	1.1155	0	0	0
Rrp3p OS=Saccharomyces cerevisiae (strain FostersO) GN=FOSTERSO_2088 PE=3 SV=1	FOSTERSO_2088	0	1.6732	0	0	0
Actin-binding protein OS=Saccharomyces cerevisiae (strain ATCC 204508 / S288c) GN=ABP1 PE=1 SV=4	ABP1	1.6444	0	0	0	0
Mitochondrial 37S ribosomal protein OS=Saccharomyces cerevisiae GN=MRP4 PE=3 SV=1	MRP4	1.0963	0	0	0	0
Msc6p OS=Saccharomyces cerevisiae (strain FostersB) GN=FOSTERSB_4628 PE=4 SV=1	MSC6	0	2.231	0	0	0
Adenylate cyclase OS=Saccharomyces cerevisiae GN=CYR1 PE=4 SV=1	CYR1	1.0963	0	0	0	0
NAD-specific glutamate dehydrogenase OS=Saccharomyces cerevisiae GN=GDH2 PE=3 SV=1	GDH2	1.0963	0	0	0	0
Trehalose 6-phosphate synthase/phosphatase complex subunit OS=Saccharomyces cerevisiae GN=TPS3 PE=4 SV=1	TPS3	2.7407	0	0	0	0
C-22 sterol desaturase OS=Saccharomyces cerevisiae GN=ERG5 PE=3 SV=1	ERG5	0	1.1155	0	0	0
Sam50p OS=Saccharomyces cerevisiae (strain Lalvin EC1118 / Prise de mousse) GN=EC1118_1N18_0100g PE=4 SV=2	SAM50	0	1.6732	0	0	0
Elongator subunit OS=Saccharomyces cerevisiae GN=ELP2 PE=4 SV=1	ELP2	3.837	0	0	0	0
Methionine aminopeptidase 2 OS=Saccharomyces cerevisiae GN=MAP2 PE=3 SV=1	MAP2	2.7407	0	0	0	0
Ubiquitin-specific protease OS=Saccharomyces cerevisiae (strain YJM789) GN=UBP2 PE=3 SV=1	UBP2	1.0963	0	0	0	0
Specific assembly chaperone for ribosomal protein Rpl4p OS=Saccharomyces cerevisiae GN=ACL4 PE=4 SV=1	ACL4	1.0963	1.6732	0	0	0
Uncharacterized protein OS=Saccharomyces cerevisiae GN=YPR114W PE=4 SV=1	YPR114W	0	1.1155	0	0	0
Actin-related protein 2/3 complex subunit OS=Saccharomyces cerevisiae GN=ARC40 PE=3 SV=1	ARC40	0	0	0	0	7.2775
Subunit of heterotrimeric Replication Protein A OS=Saccharomyces cerevisiae GN=RFA2 PE=4 SV=1	RFA2	1.0963	0	0	0	7.2775
Divalent metal ion transporter OS=Saccharomyces cerevisiae GN=SMF3 PE=3 SV=1	SMF3	0	0	0	6.2379	0
Isopentenyl-diphosphate delta-isomerase OS=Saccharomyces cerevisiae GN=IDI1 PE=4 SV=1	IDI1	1.0963	0	0	0	0
Serine--tRNA ligase OS=Saccharomyces cerevisiae GN=SES1 PE=4 SV=1	SES1	0	0	4.0851	4.1586	0
Rrp1p OS=Saccharomyces cerevisiae (strain AWRI796) GN=AWRI796_0831 PE=4 SV=1	RPR1	0	0	0	0	4.8517
Mitochondrial 54S ribosomal protein YmL11 OS=Saccharomyces cerevisiae GN=MRPL11 PE=4 SV=1	MRPL11	1.0963	1.1155	0	0	4.8517
Uncharacterized protein OS=Saccharomyces cerevisiae GN=MSC3 PE=4 SV=1	MSC3	1.6444	1.1155	0	0	0
Actin-related protein 2/3 complex subunit 3 OS=Saccharomyces cerevisiae (strain YJM789) GN=ARC18 PE=3 SV=1	ARC18	0	0	0	0	4.8517
Chorismate synthase OS=Saccharomyces cerevisiae GN=ARO2 PE=3 SV=1	ARO2	0	0	10.213	0	0
Isoleucine biosynthesis protein OS=Saccharomyces cerevisiae GN=MMF1 PE=4 SV=1	MMF1	2.1926	0	0	0	0
YmL35 OS=Saccharomyces cerevisiae (strain YJM789) GN=MRPL35 PE=4 SV=1	MRPL35	0	1.6732	0	0	0
Cargo-transport protein involved in endocytosis OS=Saccharomyces cerevisiae GN=YPP1 PE=4 SV=1	YPP1	1.0963	2.231	0	0	0
Polyamine transporter of the major facilitator superfamily OS=Saccharomyces cerevisiae GN=TPO4 PE=4 SV=1	TPO4	0	1.6732	0	4.1586	0
60S ribosomal export protein NMD3 OS=Saccharomyces cerevisiae GN=NMD3 PE=3 SV=1	NMD3	1.6444	0	0	0	0
Vps66p OS=Saccharomyces cerevisiae x Saccharomyces kudriavzevii (strain VIN7) GN=VIN7_5143 PE=4 SV=1	VPS66	1.0963	1.1155	0	0	0
Tpm1p OS=Saccharomyces cerevisiae x Saccharomyces kudriavzevii (strain VIN7) GN=VIN7_9586 PE=4 SV=1	TPM1	0	0	6.1277	0	0
60S ribosome subunit biogenesis protein NIP7 OS=Saccharomyces cerevisiae GN=NIP7 PE=3 SV=1	NIP7	0	0	0	0	9.7034
Inositol polyphosphate kinase OS=Saccharomyces cerevisiae GN=VIP1 PE=3 SV=1	VIP1	1.0963	0	0	0	0
Uncharacterized protein OS=Saccharomyces cerevisiae (strain RM11-1a) GN=SCRG_03011 PE=4 SV=1	SCRG_03011	0	0	8.1702	0	0
GTPase OS=Saccharomyces cerevisiae GN=RIA1 PE=4 SV=1	RIA1	1.0963	1.1155	0	0	0
Decapping nuclease OS=Saccharomyces cerevisiae GN=RAI1 PE=4 SV=1	RAI1	1.0963	0	0	0	0
Serine/threonine-protein phosphatase OS=Saccharomyces cerevisiae (strain Lalvin EC1118 / Prise de mousse) GN=EC1118_1M3_0914g PE=3 SV=1	EC1118_1M3_0914g	1.6444	0	0	0	0
Nucleolar protein OS=Saccharomyces cerevisiae GN=UTP9 PE=4 SV=1	UTP9	0	1.1155	0	0	0
60 kDa subunit of TFIID and SAGA complexes OS=Saccharomyces cerevisiae GN=TAF6 PE=4 SV=1	TAF6	0	1.6732	0	0	0
Proteasome core particle subunit beta 2 OS=Saccharomyces cerevisiae GN=PUP1 PE=4 SV=1	PUP1	0	0	0	0	12.129
Metalloendopeptidase OS=Saccharomyces cerevisiae GN=YIL108W PE=4 SV=1	YIL108W	0	1.6732	0	0	0
Mitochondrial 54S ribosomal protein YmL4 OS=Saccharomyces cerevisiae GN=MRPL4 PE=4 SV=1	MRPL4	0	1.1155	0	0	0
Phosphoribomutase OS=Saccharomyces cerevisiae GN=PRM15 PE=4 SV=1	PRM15	0	1.6732	0	0	0
Subunit of the alpha-1,6-mannosyltransferase complex OS=Saccharomyces cerevisiae GN=ANP1 PE=4 SV=1	ANP1	0	1.1155	0	0	0
Translation initiation factor eIF4B OS=Saccharomyces cerevisiae (strain YJM789) GN=TIF3 PE=4 SV=1	TIF3	0	0	8.1702	0	0
YPL126Wp-like protein OS=Saccharomyces cerevisiae (strain AWRI1631) GN=AWRI1631_161380 PE=4 SV=1	AWRI1631_161380	0	1.6732	0	0	0
Ubiquitinyl hydrolase 1 OS=Saccharomyces cerevisiae (strain FostersB) GN=FOSTERSB_0210 PE=3 SV=1	FOSTERSB_0210	3.2889	0	0	0	0
AMP deaminase OS=Saccharomyces cerevisiae GN=AMD1 PE=3 SV=1	AMD1	2.1926	0	0	0	0
AAA family ATPase OS=Saccharomyces cerevisiae GN=AFG3 PE=3 SV=1	AFG3	0	2.231	0	0	0
Qdr2p OS=Saccharomyces cerevisiae (strain Zymaflore VL3) GN=VL3_2305 PE=4 SV=2	QDR2	0	1.1155	4.0851	0	0
Ribosomal 40S subunit protein S9A OS=Saccharomyces cerevisiae GN=RPS9A PE=4 SV=1	RPS9A	0	0	0	0	38.813
YNL010W-like protein OS=Saccharomyces cerevisiae (strain VIN 13) GN=VIN13_4153 PE=4 SV=1	VIN13_4153	1.0963	0	4.0851	0	0
14-3-3 family protein OS=Saccharomyces cerevisiae GN=BMH1 PE=3 SV=1	BMH1	0	0	30.638	0	0
Lst8p OS=Saccharomyces cerevisiae (strain Lalvin QA23) GN=QA23_4165 PE=4 SV=1	QA23_4165	0	0	0	0	4.8517
Mitochondrial protein required for assembly of cytochrome bc1 complex OS=Saccharomyces cerevisiae GN=CBP3 PE=4 SV=1	CBP3	0	1.6732	0	0	0
Derlin OS=Saccharomyces cerevisiae (strain RM11-1a) GN=SCRG_00121 PE=3 SV=1	DFM1	0	1.6732	0	0	0
Ornithine transporter OS=Saccharomyces cerevisiae (strain YJM789) GN=ORT1 PE=3 SV=1	ORT1	0	1.6732	0	0	0
Twinfilin A, an actin monomer sequestering protein OS=Saccharomyces cerevisiae (strain YJM789) GN=TWF1 PE=4 SV=1	TWF1	0	0	4.0851	0	0
Dasein kinase OS=Saccharomyces cerevisiae (strain YJM789) GN=YCK3 PE=4 SV=1	YCK3	0	0	0	4.1586	0
Uncharacterized protein OS=Saccharomyces cerevisiae (strain RM11-1a) GN=SCRG_01963 PE=4 SV=1	SCRG_01963	0	0	0	0	7.2775
43.1 kDa serine/threonine/tyrosine protein kinase OS=Saccharomyces cerevisiae (strain RM11-1a) GN=SCRG_03431 PE=3 SV=1	MCK1	0	0	6.1277	4.1586	0
Conserved protein OS=Saccharomyces cerevisiae (strain YJM789) GN=SCY_5526 PE=4 SV=1	SCY_5526	0	1.1155	0	0	0
Transcription initiation factor TFIID subunit 14 OS=Saccharomyces cerevisiae (strain RM11-1a) GN=SCRG_02366 PE=4 SV=1	SCRG_02366	1.6444	1.1155	0	0	0
Specific translational activator for the mitochondrial COX1 mRNA OS=Saccharomyces cerevisiae GN=MAM33 PE=4 SV=1	MAM33	1.0963	0	0	0	0
40S ribosomal protein S21 OS=Saccharomyces cerevisiae GN=RPS21B PE=3 SV=1	RPS21B	0	0	4.0851	0	0
ER-localized protein OS=Saccharomyces cerevisiae GN=YPR063C PE=4 SV=1	YPR063C	1.6444	0	0	0	0
Rhomboid protease OS=Saccharomyces cerevisiae GN=RBD2 PE=4 SV=1	RBD2	0	1.1155	0	0	0
Acetoacetyl CoA thiolase OS=Saccharomyces cerevisiae (strain RM11-1a) GN=SCRG_02463 PE=3 SV=1	SCRG_02463	0	0	4.0851	0	0
Tif11p OS=Saccharomyces cerevisiae (strain JAY291) GN=TIF11 PE=3 SV=1	TIF11	0	0	4.0851	0	9.7034
Pyridoxine 4-dehydrogenase OS=Saccharomyces cerevisiae GN=YPR127W PE=4 SV=1	YPR127W	0	0	6.1277	0	0
Inosine-5'-monophosphate dehydrogenase OS=Saccharomyces cerevisiae (strain Lalvin EC1118 / Prise de mousse) GN=IMD PE=3 SV=1	IMD	27.407	0	0	0	0
Protein disulfide isomerase OS=Saccharomyces cerevisiae GN=MPD1 PE=4 SV=1	MPD1	0	1.1155	0	4.1586	0
EC1118_1P2_0848p OS=Saccharomyces cerevisiae (strain Lalvin EC1118 / Prise de mousse) GN=EC1118_1P2_0848g PE=4 SV=1	EC1118_1P2_0848g	0	1.1155	0	0	0
D-arabinose 1-dehydrogenase (NAD(P)+) OS=Saccharomyces cerevisiae GN=ARA1 PE=4 SV=1	ARA1	0	0	8.1702	0	0
Sec63 complex subunit OS=Saccharomyces cerevisiae GN=SEC62 PE=4 SV=1	SEC62	0	1.1155	0	0	0
YKR070W-like protein OS=Saccharomyces cerevisiae (strain FostersB) GN=FOSTERSB_2976 PE=4 SV=1	YKR070W	0	1.1155	0	0	0
Guanylate kinase OS=Saccharomyces cerevisiae GN=GUK1 PE=3 SV=1	GUK1	1.0963	1.6732	0	0	0
Arp2/3 complex 34 kDa subunit OS=Saccharomyces cerevisiae GN=ARC35 PE=3 SV=1	ARC35	0	0	8.1702	0	7.2775
Dipeptidyl aminopeptidase B (DPAP B) OS=Saccharomyces cerevisiae (strain YJM789) GN=DAP2 PE=4 SV=1	DAP2	1.0963	1.6732	0	0	0
Protein required for normal metabolism of the rRNA primary transcript OS=Saccharomyces cerevisiae GN=URB2 PE=4 SV=1	URB2	1.0963	0	0	0	0
Pyruvate kinase OS=Saccharomyces cerevisiae (strain CEN.PK113-7D) GN=CENPK1137D_2362 PE=3 SV=1	CENPK1137D_2362	0	1.6732	0	0	0
Mak5p OS=Saccharomyces cerevisiae x Saccharomyces kudriavzevii (strain VIN7) GN=VIN7_0297 PE=3 SV=1	VIN7_0297	1.0963	0	0	0	0
Mitogen-activated protein kinase OS=Saccharomyces cerevisiae GN=SLT2 PE=3 SV=1	SLT2	0	3.3465	0	0	0
Coupling of ubiquitin conjugation to ER degradation OS=Saccharomyces cerevisiae (strain YJM789) GN=CUE1 PE=4 SV=1	CUE1	1.6444	0	0	0	0
Component of the RSC chromatin remodeling complex OS=Saccharomyces cerevisiae GN=RSC3 PE=4 SV=1	RSC3	0	1.1155	0	0	0
Signal peptidase complex subunit OS=Saccharomyces cerevisiae GN=SPC3 PE=4 SV=1	SPC3	0	2.7887	0	0	0
Cdc14p OS=Saccharomyces cerevisiae (strain VIN 13) GN=VIN13_1515 PE=4 SV=1	CDC14	0	3.3465	0	0	0
GPI-glycan remodelase OS=Saccharomyces cerevisiae GN=TED1 PE=4 SV=1	TED1	0	2.231	0	0	0
Nuclear protein localization OS=Saccharomyces cerevisiae (strain YJM789) GN=NPL6 PE=4 SV=1	NPL6	0	1.6732	0	0	0
Dbp1p OS=Saccharomyces cerevisiae x Saccharomyces kudriavzevii (strain VIN7) GN=VIN7_10340 PE=3 SV=1	DBP1	0	5.0197	0	0	0
Mtr4p OS=Saccharomyces cerevisiae x Saccharomyces kudriavzevii (strain VIN7) GN=VIN7_2632 PE=4 SV=1	MTR4	0	1.1155	0	0	0
L-myo-inositol-1-phosphate synthase OS=Saccharomyces cerevisiae (strain YJM789) GN=INO1 PE=4 SV=1	INO1	3.2889	0	0	0	0
Cytochrome P450 lanosterol 14a-demethylase OS=Saccharomyces cerevisiae (strain RM11-1a) GN=SCRG_04712 PE=3 SV=1	ERG11	0	2.231	0	0	0
3-hydroxy-3-methylglutaryl coenzyme A reductase OS=Saccharomyces cerevisiae GN=HMG2 PE=3 SV=1	HMG2	0	2.231	0	0	0
SnoRNA-binding rRNA-processing protein OS=Saccharomyces cerevisiae GN=IMP4 PE=4 SV=1	IMP4	0	0	0	0	4.8517
Sse2p OS=Saccharomyces cerevisiae (strain JAY291) GN=SSE2 PE=3 SV=1	SSE2	4.3852	0	0	0	0
Carboxypeptidase OS=Saccharomyces cerevisiae GN=PRC1 PE=3 SV=1	PRC1	2.1926	0	0	0	0
Ssm4p OS=Saccharomyces cerevisiae (strain Lalvin QA23) GN=QA23_2385 PE=4 SV=1	SSM4	0	1.1155	0	0	0
COPII subunit OS=Saccharomyces cerevisiae GN=SEC24 PE=4 SV=1	SEC24	1.6444	0	0	0	0
Conserved protein OS=Saccharomyces cerevisiae (strain YJM789) GN=URB1 PE=4 SV=1	URB1	0	2.7887	0	0	0
Delta(14)-sterol reductase OS=Saccharomyces cerevisiae (strain ATCC 204508 / S288c) GN=ERG24 PE=1 SV=1	ERG24	0	1.6732	0	0	0
Uncharacterized protein OS=Saccharomyces cerevisiae GN=PHM7 PE=4 SV=1	PHM7	0	1.6732	0	0	0
Glutamate decarboxylase OS=Saccharomyces cerevisiae GN=GAD1 PE=3 SV=1	GAD1	3.2889	0	0	0	0
Karyopherin OS=Saccharomyces cerevisiae GN=NMD5 PE=4 SV=1	NMD5	0	1.6732	0	0	0
Mannose-ethanolamine phosphotransferase OS=Saccharomyces cerevisiae GN=MCD4 PE=4 SV=1	MCD4	0	2.7887	0	0	0
DNA damage responsive protein OS=Saccharomyces cerevisiae (strain YJM789) GN=DDR48 PE=4 SV=1	DDR48	3.837	0	0	0	0
1,4-glucan-6-(1,4-glucano)-transferase OS=Saccharomyces cerevisiae (strain YJM789) GN=GLC3 PE=4 SV=1	GLC3	1.6444	0	0	0	0
ATPase-activating ribosome biosynthesis protein OS=Saccharomyces cerevisiae GN=RLP24 PE=4 SV=1	RLP24	0	0	0	0	4.8517
Ribosomal protein P2A OS=Saccharomyces cerevisiae GN=RPP2A PE=3 SV=1	RPP2A	1.6444	0	0	0	4.8517
K7_Ybr204cp OS=Saccharomyces cerevisiae (strain Kyokai no. 7 / NBRC 101557) GN=K7_YBR204C PE=4 SV=1	K7_YBR204C	0	0	0	4.1586	0
Ysa1p OS=Saccharomyces cerevisiae (strain FostersB) GN=FOSTERSB_0254 PE=4 SV=1	FOSTERSB_0254	0	0	4.0851	0	0
E2 ubiquitin-conjugating protein OS=Saccharomyces cerevisiae GN=UBC13 PE=3 SV=1	UBC13	1.0963	0	0	0	0
Sla1p OS=Saccharomyces cerevisiae (strain Lalvin EC1118 / Prise de mousse) GN=EC1118_1B15_1211g PE=4 SV=1	EC1118_1B15_1211g	0	1.6732	0	0	0
RNA-binding signal recognition particle subunit OS=Saccharomyces cerevisiae GN=SEC65 PE=3 SV=1	SEC65	0	0	0	0	4.8517
FACT complex subunit POB3 OS=Saccharomyces cerevisiae GN=POB3 PE=3 SV=1	POB3	1.0963	0	0	0	0
Thioredoxin peroxidase OS=Saccharomyces cerevisiae GN=SCO2 PE=4 SV=1	SCO2	0	0	0	4.1586	0
Translation machinery-associated protein 22 OS=Saccharomyces cerevisiae (strain ATCC 204508 / S288c) GN=TMA22 PE=1 SV=1	TMA22	0	0	4.0851	4.1586	4.8517
Ribosomal protein S29B OS=Saccharomyces cerevisiae (strain YJM789) GN=RPS29B PE=4 SV=1	RPS29B	0	0	0	6.2379	9.7034
Cysteine desulfurase Nfs1p activator OS=Saccharomyces cerevisiae GN=ISD11 PE=3 SV=1	ISD11	0	0	0	4.1586	7.2775
Nucleolar serine-rich protein OS=Saccharomyces cerevisiae GN=SRP40 PE=4 SV=1	SRP40	0	1.1155	0	0	0
Uncharacterized protein OS=Saccharomyces cerevisiae (strain RM11-1a) GN=SCRG_04271 PE=4 SV=1	PEX30	0	1.6732	0	0	0
tRNA (adenine(58)-N(1))-methyltransferase catalytic subunit TRM61 OS=Saccharomyces cerevisiae GN=GCD14 PE=3 SV=1	GCD14	0	0	0	4.1586	4.8517
Nicotinamidase OS=Saccharomyces cerevisiae GN=PNC1 PE=4 SV=1	PNC1	1.0963	1.1155	0	0	0
Replication factor C subunit 5 OS=Saccharomyces cerevisiae (strain YJM789) GN=RFC5 PE=4 SV=1	RFC5	0	1.6732	0	0	0
Ribosomal protein L37 OS=Saccharomyces cerevisiae (strain RM11-1a) GN=SCRG_00042 PE=3 SV=1	SCRG_00042	0	0	0	6.2379	9.7034
Mitochondrial 37S ribosomal protein OS=Saccharomyces cerevisiae GN=MRPS17 PE=4 SV=1	MRPS17	0	1.1155	0	0	4.8517
Mitochondrial 37S ribosomal protein OS=Saccharomyces cerevisiae GN=RSM28 PE=4 SV=1	RSM28	1.0963	1.6732	0	0	0
Nsa2p OS=Saccharomyces cerevisiae (strain JAY291) GN=NSA2 PE=4 SV=1	NSA2	0	0	0	0	4.8517
Proteasome component PUP3 OS=Saccharomyces cerevisiae (strain RM11-1a) GN=SCRG_04572 PE=4 SV=1	SCRG_04572	2.1926	0	0	0	7.2775
3-isopropylmalate dehydratase OS=Saccharomyces cerevisiae x Saccharomyces kudriavzevii (strain VIN7) GN=VIN7_7162 PE=3 SV=1	VIN7_7162	14.8	14.501	0	0	0
YJR042Wp-like protein OS=Saccharomyces cerevisiae (strain AWRI1631) GN=AWRI1631_102350 PE=4 SV=1	AWRI1631_102350	0	1.1155	0	0	0
Proteasome subunit beta OS=Saccharomyces cerevisiae GN=PRE4 PE=3 SV=1	PRE4	1.0963	0	0	0	0
Histone deacetylase complex DNA-binding subunit OS=Saccharomyces cerevisiae (strain YJM789) GN=SIN3 PE=4 SV=1	SIN3	0	1.1155	0	0	0
Peroxisomal protein required for medium-chain fatty acid oxidation OS=Saccharomyces cerevisiae GN=PEX11 PE=4 SV=1	PEX11	0	1.1155	0	0	0
Coq9p OS=Saccharomyces cerevisiae (strain FostersO) GN=FOSTERSO_3217 PE=4 SV=1	COQ9	0	1.1155	0	0	0
Triacylglycerol lipase OS=Saccharomyces cerevisiae (strain YJM789) GN=TGL3 PE=4 SV=1	TGL3	0	1.6732	0	0	0
Conserved protein OS=Saccharomyces cerevisiae (strain YJM789) GN=SCY_5851 PE=4 SV=1	SCY_5851	1.0963	0	0	0	0
Utp5p OS=Saccharomyces cerevisiae (strain Lalvin EC1118 / Prise de mousse) GN=EC1118_1D0_7008g PE=4 SV=1	UTP5	0	1.1155	0	0	0
Exosome non-catalytic core subunit OS=Saccharomyces cerevisiae GN=RRP46 PE=4 SV=1	RRP46	0	0	0	0	12.129
Conserved protein OS=Saccharomyces cerevisiae (strain YJM789) GN=SCY_3329 PE=4 SV=1	ANR2	0	2.231	0	0	0
Subunit of the transmembrane ring of the nuclear pore complex OS=Saccharomyces cerevisiae GN=NDC1 PE=4 SV=1	NDC1	0	2.231	0	0	0
Pwp1p OS=Saccharomyces cerevisiae (strain FostersB) GN=FOSTERSB_3226 PE=4 SV=1	PWP1	1.0963	0	0	0	0
SAM complex subunit OS=Saccharomyces cerevisiae GN=SAM37 PE=4 SV=1	SAM37	0	1.1155	0	0	0
Ubiquitin-protein ligase OS=Saccharomyces cerevisiae GN=UFD4 PE=4 SV=1	UFD4	1.6444	0	0	0	0
Phospholipid-transporting ATPase OS=Saccharomyces cerevisiae GN=DNF2 PE=3 SV=1	DNF2	0	1.6732	0	0	0
Drs1p OS=Saccharomyces cerevisiae (strain CEN.PK113-7D) GN=CENPK1137D_836 PE=3 SV=1	DRS1	0	1.1155	0	0	0
Multidrug resistance-like protein OS=Saccharomyces cerevisiae (strain YJM789) GN=MDL1 PE=4 SV=1	MDL1	0	1.6732	0	0	0
Alpha-1,6-mannosyltransferase OS=Saccharomyces cerevisiae GN=MNN11 PE=4 SV=1	MNN11	0	2.231	0	0	0
Lysophospholipase NTE1 OS=Saccharomyces cerevisiae (strain RM11-1a) GN=SCRG_01839 PE=3 SV=1	NTE1	0	1.1155	0	0	0
Net1p OS=Saccharomyces cerevisiae (strain CEN.PK113-7D) GN=CENPK1137D_1225 PE=4 SV=1	NET1	0	1.1155	0	0	0
Suppressor of high-copy pp1 OS=Saccharomyces cerevisiae (strain YJM789) GN=SHP1 PE=4 SV=1	SHP1	0	0	6.1277	0	0
Protein required for processing of 20S pre-rRNA in the cytoplasm OS=Saccharomyces cerevisiae GN=TSR1 PE=4 SV=1	TSR1	2.7407	0	0	0	0
Bifunctional urea carboxylase/allophanate hydrolase OS=Saccharomyces cerevisiae GN=DUR1,2 PE=4 SV=1	DUR1,2	1.6444	0	0	0	0
1,3-beta-glucan synthase component GSC2 OS=Saccharomyces cerevisiae (strain ATCC 204508 / S288c) GN=GSC2 PE=1 SV=2	GSC2	0	6.1352	0	0	0
Nucleoporin NUP188 OS=Saccharomyces cerevisiae (strain ATCC 204508 / S288c) GN=NUP188 PE=1 SV=1	NUP188	0	2.7887	0	0	0
Transcription elongation factor Spt6 OS=Saccharomyces cerevisiae GN=SPT6 PE=3 SV=1	SPT6	1.0963	0	0	0	0
Arf family GTPase OS=Saccharomyces cerevisiae GN=ARF1 PE=3 SV=1	ARF1	7.6741	0	0	0	0
Protein transport protein SFT2 OS=Saccharomyces cerevisiae GN=SFT2 PE=3 SV=1	SFT2	0	0	0	4.1586	0
Actin-related protein 2/3 complex subunit 4 OS=Saccharomyces cerevisiae GN=ARC19 PE=3 SV=1	ARC19	0	0	4.0851	0	0
Actin binding and severing protein OS=Saccharomyces cerevisiae (strain YJM789) GN=COF1 PE=3 SV=1	COF1	1.6444	0	0	0	0
Conserved nuclear RNA-binding protein OS=Saccharomyces cerevisiae GN=THO1 PE=4 SV=1	THO1	0	0	4.0851	0	0
3-hydroxyanthranilate 3,4-dioxygenase OS=Saccharomyces cerevisiae (strain CEN.PK113-7D) GN=BNA1 PE=3 SV=1	BNA1	0	0	6.1277	0	0
Lipid raft associated protein OS=Saccharomyces cerevisiae GN=AST2 PE=4 SV=1	AST2	0	1.6732	0	0	0
Hsp90 cochaperone OS=Saccharomyces cerevisiae GN=SBA1 PE=4 SV=1	SBA1	0	0	4.0851	0	4.8517
Mitochondrial ribosomal protein of the large subunit OS=Saccharomyces cerevisiae GN=MHR1 PE=4 SV=1	MHR1	1.0963	0	0	0	0
SnoRNA-binding rRNA-processing protein OS=Saccharomyces cerevisiae GN=IMP3 PE=4 SV=1	IMP3	0	0	0	0	7.2775
Phosphatidylinositol 3-phosphate-binding protein 2 OS=Saccharomyces cerevisiae (strain ATCC 204508 / S288c) GN=PIB2 PE=1 SV=1	PIB2	0	0	0	6.2379	0
Integral membrane protein of the early Golgi apparatus and ER OS=Saccharomyces cerevisiae GN=SVP26 PE=4 SV=1	SVP26	0	1.1155	0	0	0
Top1p OS=Saccharomyces cerevisiae (strain VIN 13) GN=VIN13_4370 PE=4 SV=1	TOP1	0	1.6732	0	0	0
Translocon subunit OS=Saccharomyces cerevisiae GN=SSS1 PE=3 SV=1	SSS1	0	0	0	4.1586	0
Vacuolar cation channel OS=Saccharomyces cerevisiae GN=YVC1 PE=4 SV=1	YVC1	0	1.6732	0	0	0
S-methyl-5'-thioadenosine phosphorylase OS=Saccharomyces cerevisiae GN=MEU1 PE=3 SV=1	MEU1	0	2.231	0	0	0
Import and assembly protein in mitochondrial intermembrane space OS=Saccharomyces cerevisiae GN=MIA40 PE=4 SV=1	MIA40	1.0963	1.6732	0	0	0
Ferroxidase OS=Saccharomyces cerevisiae GN=FET5 PE=3 SV=1	FET5	0	0	0	6.2379	0
Uncharacterized protein OS=Saccharomyces cerevisiae (strain RM11-1a) GN=SCRG_04327 PE=4 SV=1	SCRG_04327	0	1.1155	0	0	0
C-5 sterol desaturase OS=Saccharomyces cerevisiae GN=ERG3 PE=3 SV=1	ERG3	1.0963	0	0	0	0
Uncharacterized protein OS=Saccharomyces cerevisiae GN=YGL117W PE=4 SV=1	YGL117W	0	1.6732	0	4.1586	0
Lipoyl synthase, mitochondrial OS=Saccharomyces cerevisiae GN=LIP5 PE=3 SV=1	LIP5	1.0963	0	0	0	0
Uncharacterized protein OS=Saccharomyces cerevisiae GN=YDR476C PE=4 SV=1	YDR476C	0	1.6732	0	0	0
Osh6p OS=Saccharomyces cerevisiae (strain CEN.PK113-7D) GN=CENPK1137D_1012 PE=3 SV=1	OSH6	0	0.57344	4.0851	0	0
Rsm7p OS=Saccharomyces cerevisiae (strain JAY291) GN=RSM7 PE=3 SV=1	RSM7	1.0963	0	0	0	0
Ubiquitin-specific protease OS=Saccharomyces cerevisiae (strain YJM789) GN=UBP6 PE=3 SV=1	UBP6	0	1.1155	0	0	0
Uncharacterized protein OS=Saccharomyces cerevisiae GN=YHR097C PE=4 SV=1	YHR097C	0	0	0	6.2379	0
Shr3p OS=Saccharomyces cerevisiae (strain CEN.PK113-7D) GN=CENPK1137D_3920 PE=4 SV=1	SHR3	0	1.6732	0	0	0
Ski8p OS=Saccharomyces cerevisiae (strain FostersB) GN=FOSTERSB_1578 PE=4 SV=1	SKI8	1.0963	0	0	0	4.8517
Histone deacetylase OS=Saccharomyces cerevisiae GN=RPD3 PE=3 SV=1	RPD3	0	1.1155	0	6.2379	0
RNA-binding ribosome biosynthesis protein OS=Saccharomyces cerevisiae GN=MAK21 PE=4 SV=1	MAK21	1.0963	1.1155	0	0	0
DNA-directed RNA polymerase II core subunit OS=Saccharomyces cerevisiae GN=RPB3 PE=4 SV=1	RPB3	1.0963	0	0	0	7.2775
Diacylglycerol cholinephosphotransferase OS=Saccharomyces cerevisiae GN=CPT1 PE=3 SV=1	CPT1	0	1.1155	0	0	0
Component of the RSC chromatin remodeling complex OS=Saccharomyces cerevisiae GN=SFH1 PE=4 SV=1	SFH1	0	2.231	0	0	0
Cytochrome c oxidase protein 20, mitochondrial OS=Saccharomyces cerevisiae GN=COX20 PE=3 SV=1	COX20	1.6444	0	0	0	0
Exosome non-catalytic core subunit OS=Saccharomyces cerevisiae GN=RRP45 PE=4 SV=1	RRP45	1.0963	0	0	0	0
GTPase OS=Saccharomyces cerevisiae GN=GPN2 PE=4 SV=1	GPN2	0	1.6732	0	0	0
GPI lipid remodelase OS=Saccharomyces cerevisiae GN=CWH43 PE=4 SV=1	CWH43	0	1.1155	0	0	0
Nucleolar complex subunit OS=Saccharomyces cerevisiae (strain YJM789) GN=NOC3 PE=4 SV=1	NOC3	0	1.1155	0	0	0
Uncharacterized protein OS=Saccharomyces cerevisiae GN=KTI12 PE=4 SV=1	KTI12	0	2.231	0	0	0
Uncharacterized protein OS=Saccharomyces cerevisiae GN=YDR262W PE=4 SV=1	YDR262W	0	1.1155	0	0	0
rRNA-binding protein required for 40S ribosomal subunit biogenesis OS=Saccharomyces cerevisiae GN=NOP6 PE=4 SV=1	NOP6	0	0	0	0	4.8517
Hxt2p OS=Saccharomyces cerevisiae (strain FostersB) GN=FOSTERSB_3561 PE=3 SV=1	HXT2	0	1.6732	0	0	0
Aldehyde dehydrogenase (NAD+) OS=Saccharomyces cerevisiae GN=ALD2 PE=3 SV=1	ALD2	0	1.1155	0	0	0
Alpha-1,2-mannosyltransferase OS=Saccharomyces cerevisiae GN=MNN5 PE=4 SV=1	MNN5	0	1.6732	0	0	0
NADH kinase OS=Saccharomyces cerevisiae GN=POS5 PE=3 SV=1	POS5	0	1.6732	0	0	0
ER membrane protein complex subunit 4 OS=Saccharomyces cerevisiae GN=EMC4 PE=3 SV=1	EMC4	1.0963	0	0	0	0
Shmoo tip protein, substrate of Hub1p ubiquitin-like protein OS=Saccharomyces cerevisiae GN=HBT1 PE=4 SV=1	HBT1	0	1.1155	0	0	0
40S ribosomal protein S30 OS=Saccharomyces cerevisiae (strain YJM789) GN=RPS30B PE=3 SV=1	RPS30B	0	0	0	0	12.129
Ribonuclease OS=Saccharomyces cerevisiae (strain RM11-1a) GN=SCRG_02372 PE=3 SV=1	SCRG_02372	0	0	0	0	9.7034
GDP-mannose transporter OS=Saccharomyces cerevisiae GN=VRG4 PE=4 SV=1	VRG4	0	1.6732	0	0	0
Cytochrome b-c1 complex subunit 7 OS=Saccharomyces cerevisiae GN=QCR7 PE=3 SV=1	QCR7	1.0963	0	0	0	0
V-type proton ATPase subunit a OS=Saccharomyces cerevisiae GN=STV1 PE=3 SV=1	STV1	0	1.1155	0	0	0
Phosphatidylinositol 4-phosphate-binding protein OS=Saccharomyces cerevisiae GN=GGA2 PE=4 SV=1	GGA2	0	0	4.0851	0	0
Serine/threonine-protein phosphatase OS=Saccharomyces cerevisiae GN=PPZ1 PE=3 SV=1	PPZ1	0	0	0	0	4.8517
Kynurenine 3-monooxygenase OS=Saccharomyces cerevisiae GN=BNA4 PE=3 SV=1	BNA4	0	1.6732	0	0	0
Bridging factor involved in ER-associated protein degradation OS=Saccharomyces cerevisiae GN=UBX2 PE=4 SV=1	UBX2	0	1.1155	0	0	0
Elongator complex protein 3 OS=Saccharomyces cerevisiae (strain Zymaflore VL3) GN=VL3_4886 PE=3 SV=1	VL3_4886	1.0963	0	0	0	0
mRNA splicing protein OS=Saccharomyces cerevisiae GN=SMB1 PE=4 SV=1	SMB1	0	0	0	0	7.2775
Lysophosphatidylcholine acyltransferase OS=Saccharomyces cerevisiae GN=TAZ1 PE=4 SV=1	TAZ1	0	1.1155	0	0	0
Rsc9p OS=Saccharomyces cerevisiae (strain Lalvin QA23) GN=QA23_3490 PE=4 SV=1	RSC9	0	1.1155	0	0	0
Adenylosuccinate lyase OS=Saccharomyces cerevisiae GN=ADE13 PE=3 SV=1	ADE13	0	0	0	0	12.129
Conserved protein OS=Saccharomyces cerevisiae (strain YJM789) GN=GDB1 PE=4 SV=1	GDB1	1.0963	0	0	0	0
Component of the mitochondrial TIM22 complex OS=Saccharomyces cerevisiae GN=TIM54 PE=4 SV=1	TIM54	0	1.6732	0	0	0
Transmembrane 9 superfamily member OS=Saccharomyces cerevisiae GN=EMP70 PE=3 SV=1	EMP70	0	1.6732	0	0	0
Stt4p OS=Saccharomyces cerevisiae (strain CEN.PK113-7D) GN=CENPK1137D_678 PE=3 SV=1	STT4	0	2.7887	0	0	0
RNA polymerase B OS=Saccharomyces cerevisiae (strain YJM789) GN=RPB11 PE=4 SV=1	RPB11	0	0	0	0	7.2775
rRNA-binding ribosome biosynthesis protein OS=Saccharomyces cerevisiae GN=RPF2 PE=4 SV=1	RPF2	0	0	0	0	4.8517
60S ribosomal protein L36 OS=Saccharomyces cerevisiae (strain YJM789) GN=RPL36A PE=3 SV=1	RPL36A	0	0	0	16.634	21.833
Alkaline phosphatase OS=Saccharomyces cerevisiae GN=PHO8 PE=3 SV=1	PHO8	0	0	0	4.1586	0
Rsm24p OS=Saccharomyces cerevisiae (strain FostersO) GN=FOSTERSO_0732 PE=4 SV=1	RSM24	0	0	0	0	4.8517
RNA polymerase B OS=Saccharomyces cerevisiae (strain YJM789) GN=RPB4 PE=4 SV=1	RPB4	1.0963	0	0	0	0
Repressor of RNA polymerase III transcription MAF1 OS=Saccharomyces cerevisiae (strain RM11-1a) GN=SCRG_00502 PE=3 SV=1	SCRG_00502	1.0963	0	0	0	7.2775
Transport adaptor or symportin OS=Saccharomyces cerevisiae GN=SYO1 PE=3 SV=1	SYO1	1.0963	0	0	0	0
Protein involved in regulation of sterol biosynthesis OS=Saccharomyces cerevisiae GN=NSG1 PE=4 SV=1	NSG1	0	1.6732	0	0	0
Mitochondrial 54S ribosomal protein YmL8 OS=Saccharomyces cerevisiae GN=MRPL8 PE=3 SV=1	MRPL8	0	1.1155	0	0	0
Utp8p OS=Saccharomyces cerevisiae (strain JAY291) GN=UTP8 PE=4 SV=1	UTP8	0	1.1155	0	0	0
Phosphoribosylaminoimidazole carboxylase OS=Saccharomyces cerevisiae (strain YJM789) GN=ADE2 PE=3 SV=1	ADE2	0	0	4.0851	0	0
Gup1p OS=Saccharomyces cerevisiae (strain Lalvin QA23) GN=QA23_1707 PE=3 SV=1	GUP1	0	1.1155	0	0	0
Golgi to ER traffic protein 1 OS=Saccharomyces cerevisiae GN=GET1 PE=3 SV=1	GET1	0	1.1155	0	0	0
Cytochrome c oxidase subunit 1 OS=Saccharomyces cerevisiae GN=cox1 PE=3 SV=1	COX1	0	1.6732	0	0	0
Component of the exomer complex OS=Saccharomyces cerevisiae GN=CHS5 PE=4 SV=1	CHS5	1.6444	0	0	0	0
Catalase OS=Saccharomyces cerevisiae (strain RM11-1a) GN=SCRG_00929 PE=3 SV=1	SCRG_00929	1.0963	0	0	0	0
tRNA (guanine-N(7)-)-methyltransferase OS=Saccharomyces cerevisiae (strain JAY291) GN=TRM8 PE=3 SV=1	TRM8	0	0	0	0	4.8517
General transcription elongation factor TFIIS OS=Saccharomyces cerevisiae GN=DST1 PE=4 SV=1	DST1	0	0	6.1277	0	0
Phosphotransferase OS=Saccharomyces cerevisiae (strain VIN 13) GN=VIN13_1550 PE=3 SV=1	VIN13_1550	0	1.1155	0	0	0
cAMP-dependent protein kinase regulatory subunit OS=Saccharomyces cerevisiae GN=BCY1 PE=3 SV=1	BCY1	0	0	8.1702	0	0
I-AAA protease OS=Saccharomyces cerevisiae GN=YME1 PE=3 SV=1	YME1	0	1.6732	0	0	0
Nucleolar protein OS=Saccharomyces cerevisiae GN=UTP7 PE=4 SV=1	UTP7	0	1.1155	0	0	0
Sphingosine N-acyltransferase OS=Saccharomyces cerevisiae GN=LAC1 PE=4 SV=1	LAC1	0	1.1155	0	0	0
Component of the MICOS complex OS=Saccharomyces cerevisiae GN=MIC27 PE=4 SV=1	MIC27	0	1.6732	0	0	0
GPI transamidase component OS=Saccharomyces cerevisiae (strain YJM789) GN=GPI16 PE=4 SV=1	GPI16	0	1.1155	0	0	0
Nam7p OS=Saccharomyces cerevisiae (strain FostersO) GN=FOSTERSO_3607 PE=4 SV=1	NAM7	1.0963	0	0	0	0
RNA binding protein OS=Saccharomyces cerevisiae GN=RIE1 PE=4 SV=1	RIE1	1.0963	0	0	0	0
Multicopy suppressor of ers1 hygromycin b sensitivity OS=Saccharomyces cerevisiae (strain YJM789) GN=MEH1 PE=4 SV=1	MEH1	0	0	0	4.1586	4.8517
Ribosome biogenesis regulatory protein OS=Saccharomyces cerevisiae (strain YJM789) GN=RRS1 PE=3 SV=1	RRS1	0	0	0	4.1586	4.8517
Aac1p OS=Saccharomyces cerevisiae (strain Lalvin QA23) GN=QA23_3646 PE=3 SV=1	AAC1	4.3852	0	0	0	0
ESCRT-III subunit protein OS=Saccharomyces cerevisiae GN=SNF7 PE=3 SV=1	SNF7	0	0	4.0851	0	0
Pex25p OS=Saccharomyces cerevisiae x Saccharomyces kudriavzevii (strain VIN7) GN=VIN7_10346 PE=4 SV=1	PEX25	0	1.1155	0	0	0
Polyubiquitin-binding protein OS=Saccharomyces cerevisiae GN=UFD1 PE=4 SV=1	UFD1	0	0	4.0851	0	0
YDL124W-like protein OS=Saccharomyces cerevisiae (strain VIN 13) GN=VIN13_0647 PE=4 SV=1	YDL124W	0	0	4.0851	0	0
Subunit of heterotrimeric Replication Protein A OS=Saccharomyces cerevisiae GN=RFA3 PE=4 SV=1	RFA3	0	0	0	0	7.2775
DNA-directed RNA polymerase subunit OS=Saccharomyces cerevisiae GN=RPA12 PE=3 SV=1	RPA12	0	0	0	0	4.8517
FG-nucleoporin OS=Saccharomyces cerevisiae GN=NUP49 PE=4 SV=1	NUP49	0	1.1155	0	0	0
Glycerophosphocholine acyltransferase OS=Saccharomyces cerevisiae GN=GPC1 PE=4 SV=1	GPC1	0	1.1155	0	0	0
RNA export factor OS=Saccharomyces cerevisiae GN=GLE2 PE=4 SV=1	GLE2	0	1.1155	0	0	0
Actin-related protein 2/3 complex subunit 5 OS=Saccharomyces cerevisiae GN=ARC15 PE=3 SV=1	ARC15	0	0	6.1277	0	0
snoRNP complex protein OS=Saccharomyces cerevisiae GN=NOP10 PE=4 SV=1	NOP10	0	0	0	0	7.2775
Sphinganine kinase OS=Saccharomyces cerevisiae GN=LCB3 PE=4 SV=1	LCB3	0	1.6732	0	0	0
Uncharacterized protein OS=Saccharomyces cerevisiae GN=TMA64 PE=4 SV=1	TMA64	1.0963	0	0	0	0
Sphingolipid homeostasis protein OS=Saccharomyces cerevisiae GN=ORM2 PE=4 SV=1	ORM2	0	1.6732	0	0	0
Uncharacterized protein OS=Saccharomyces cerevisiae (strain RM11-1a) GN=SCRG_05416 PE=4 SV=1	SCRG_05416	0	0	0	0	4.8517
Mitochondrial matrix co-chaperonin OS=Saccharomyces cerevisiae GN=HSP10 PE=3 SV=1	HSP10	0	0	4.0851	0	0
Conserved protein OS=Saccharomyces cerevisiae (strain YJM789) GN=ENP1 PE=4 SV=1	ENP1	0	1.6732	0	0	0
Rml2p OS=Saccharomyces cerevisiae (strain FostersB) GN=FOSTERSB_1215 PE=4 SV=1	FOSTERSB_1215	0	1.1155	0	0	0
Glucan 1,3-alpha-glucosidase OS=Saccharomyces cerevisiae GN=ROT2 PE=3 SV=1	ROT2	0	1.1155	0	0	0
Uncharacterized protein OS=Saccharomyces cerevisiae GN=AIM6 PE=4 SV=1	AIM6	0	0	0	0	7.2775
Thioredoxin OS=Saccharomyces cerevisiae (strain YJM789) GN=TRX2 PE=3 SV=1	TRX2	0	0	6.1277	0	0
Uridylate kinase OS=Saccharomyces cerevisiae (strain AWRI796) GN=URA6 PE=3 SV=1	URA6	0	1.6732	0	0	0
Protein with ubiquitin-like N terminus OS=Saccharomyces cerevisiae GN=RAD23 PE=4 SV=1	RAD23	0	0	8.1702	0	0
Oxidoreductase involved in late endosome-to-Golgi transport OS=Saccharomyces cerevisiae GN=TDA3 PE=4 SV=1	TDA3	1.0963	0	0	0	0
Myo4p OS=Saccharomyces cerevisiae (strain CEN.PK113-7D) GN=CENPK1137D_4952 PE=3 SV=1	MYO4	0	3.3465	0	0	0
Uncharacterized protein OS=Saccharomyces cerevisiae GN=YHR045W PE=4 SV=1	YHR045W	0	1.1155	0	0	0
Phosphoribosylformylglycinamidine synthase OS=Saccharomyces cerevisiae GN=ADE6 PE=3 SV=1	ADE6	1.6444	0	0	0	0
Aim46p OS=Saccharomyces cerevisiae (strain CEN.PK113-7D) GN=CENPK1137D_5351 PE=4 SV=1	AIM46	0	1.1155	0	0	0
Uncharacterized protein OS=Saccharomyces cerevisiae GN=PTM1 PE=4 SV=1	PTM1	0	1.1155	0	0	0
Linker nucleoporin OS=Saccharomyces cerevisiae GN=NUP82 PE=4 SV=1	NUP82	0	1.1155	0	0	0
RNA-binding RNA processing protein OS=Saccharomyces cerevisiae GN=RPP1 PE=4 SV=1	RPP1	0	0	0	0	4.8517
Uncharacterized protein OS=Saccharomyces cerevisiae GN=RUP1 PE=4 SV=1	RUP1	1.6444	0	0	0	0
Bifunctional protein farnesyltransferase/protein geranylgeranyltransferase OS=Saccharomyces cerevisiae GN=RAM2 PE=4 SV=1	RAM2	1.0963	0	0	0	0
Methylenetetrahydrofolate reductase OS=Saccharomyces cerevisiae GN=MET12 PE=3 SV=1	MET12	1.0963	0	0	0	0
Retromer subunit OS=Saccharomyces cerevisiae GN=PEP8 PE=4 SV=1	PEP8	0	0	4.0851	0	0
Signal sequence-binding GTPase OS=Saccharomyces cerevisiae GN=GPN3 PE=4 SV=1	GPN3	0	1.1155	0	0	0
Hrr25p OS=Saccharomyces cerevisiae (strain CEN.PK113-7D) GN=CENPK1137D_1920 PE=3 SV=1	HRR25	1.0963	0	0	0	0
Sulfhydryl oxidase OS=Saccharomyces cerevisiae GN=ERV1 PE=4 SV=1	ERV1	0	1.1155	0	0	0
Tpk3p OS=Saccharomyces cerevisiae x Saccharomyces kudriavzevii (strain VIN7) GN=VIN7_8265 PE=3 SV=1	TPK3	0	0	4.0851	0	0
Calcium permeable gated cation channel OS=Saccharomyces cerevisiae GN=CSC1 PE=4 SV=1	CSC1	0	1.1155	0	0	0
Peptidylprolyl isomerase OS=Saccharomyces cerevisiae GN=FPR1 PE=4 SV=1	FPR1	0	0	4.0851	0	0
DNA-directed RNA polymerase core subunit OS=Saccharomyces cerevisiae GN=RPB8 PE=4 SV=1	RPB8	0	0	0	0	4.8517
Sua7p OS=Saccharomyces cerevisiae x Saccharomyces kudriavzevii (strain VIN7) GN=VIN7_10519 PE=4 SV=1	SUA7	0	0	0	4.1586	0
Part of actin cytoskeleton-regulatory complex Pan1p-Sla1p-End3p OS=Saccharomyces cerevisiae GN=PAN1 PE=4 SV=1	PAN1	1.0963	0	0	0	0
Component of the EGO and GSE complexes OS=Saccharomyces cerevisiae GN=SLM4 PE=4 SV=1	SLM4	0	0	0	0	4.8517
YNL320W-like protein OS=Saccharomyces cerevisiae (strain Lalvin QA23) GN=QA23_3902 PE=4 SV=1	QA23_3902	1.0963	0	0	0	0
Mitochondrial 54S ribosomal protein YmL40 OS=Saccharomyces cerevisiae GN=MRPL40 PE=4 SV=1	MRPL40	0	1.1155	0	0	0
Ribosome-associated protein OS=Saccharomyces cerevisiae GN=SNL1 PE=4 SV=1	SNL1	1.0963	0	0	0	0
Uncharacterized protein OS=Saccharomyces cerevisiae GN=NAT2 PE=4 SV=1	NAT2	0	1.1155	0	0	0
Tyw3p OS=Saccharomyces cerevisiae (strain FostersO) GN=FOSTERSO_1696 PE=4 SV=1	TYW3	0	1.1155	0	0	0
SnRNP protein OS=Saccharomyces cerevisiae (strain RM11-1a) GN=SCRG_03281 PE=4 SV=1	SCRG_03281	0	0	0	0	4.8517
DNA-directed RNA polymerase core subunit OS=Saccharomyces cerevisiae GN=RPC10 PE=4 SV=1	RPC10	0	0	0	0	4.8517
Uncharacterized protein OS=Saccharomyces cerevisiae (strain RM11-1a) GN=SCRG_00070 PE=4 SV=1	SCRG_00070	0	1.1155	0	0	0
Protein translocase subunit OS=Saccharomyces cerevisiae GN=TIM13 PE=3 SV=1	TIM13	0	0	4.0851	0	0
U6 snRNA-associated Sm-like protein LSm2 OS=Saccharomyces cerevisiae GN=LSM2 PE=3 SV=1	LSM2	0	0	0	0	4.8517
Central kinetochore associated protein OS=Saccharomyces cerevisiae GN=YBP2 PE=4 SV=1	YBP2	0	1.1155	0	0	0
Type 2C protein phosphatase OS=Saccharomyces cerevisiae GN=PTC2 PE=3 SV=1	PTC2	0	0	4.0851	0	0
U4/U6-U5 snRNP complex subunit OS=Saccharomyces cerevisiae GN=LSM6 PE=4 SV=1	LSM6	0	0	0	0	4.8517
SAM complex subunit OS=Saccharomyces cerevisiae (strain YJM789) GN=SAM35 PE=4 SV=1	SAM35	0	1.1155	0	0	0
Transcriptional coactivator OS=Saccharomyces cerevisiae GN=MBF1 PE=4 SV=1	MBF1	1.0963	0	0	0	0
Type 2C protein phosphatase OS=Saccharomyces cerevisiae GN=PTC1 PE=3 SV=1	PTC1	0	1.6732	0	0	0
Translocase of the inner membrane OS=Saccharomyces cerevisiae (strain YJM789) GN=TIM9 PE=3 SV=1	TIM9	0	0	4.0851	0	0
Arp7p OS=Saccharomyces cerevisiae (strain AWRI796) GN=AWRI796_5015 PE=3 SV=1	ARP7	0	1.1155	0	0	0
Srp14p OS=Saccharomyces cerevisiae (strain Lalvin QA23) GN=QA23_0677 PE=4 SV=1	SRP14	1.0963	0	0	0	0
Protein required for inositol prototrophy OS=Saccharomyces cerevisiae GN=SCS3 PE=4 SV=1	SCS3	0	1.6732	0	0	0
Sterol transporter OS=Saccharomyces cerevisiae GN=NPC2 PE=4 SV=1	NPC2	0	0	0	0	7.2775
3'-5'-exoribonuclease OS=Saccharomyces cerevisiae (strain YJM789) GN=RRP40 PE=4 SV=1	RRP40	0	0	0	0	4.8517
U2 snRNP component OS=Saccharomyces cerevisiae (strain YJM789) GN=LEA1 PE=4 SV=1	LEA1	0	0	0	0	4.8517
Autophagy-related protein 33 OS=Saccharomyces cerevisiae (strain ATCC 204508 / S288c) GN=ATG33 PE=1 SV=1	ATG33	1.0963	0	0	0	0
Riboflavin synthase OS=Saccharomyces cerevisiae (strain ATCC 204508 / S288c) GN=RIB5 PE=1 SV=1	RIB5	0	0	4.0851	0	0
Acetate transporter required for normal sporulation OS=Saccharomyces cerevisiae GN=ADY2 PE=4 SV=1	ADY2	0	1.1155	0	0	0
Mannosyltransferase OS=Saccharomyces cerevisiae GN=KTR4 PE=4 SV=1	KTR4	0	1.1155	0	0	0
Transcription elongation factor 1 homolog OS=Saccharomyces cerevisiae GN=ELF1 PE=3 SV=1	ELF1	0	0	0	0	4.8517
Mitochondrial Rho GTPase OS=Saccharomyces cerevisiae GN=GEM1 PE=3 SV=1	GEM1	0	1.1155	0	0	0
Utp30p OS=Saccharomyces cerevisiae (strain CEN.PK113-7D) GN=CENPK1137D_1070 PE=4 SV=1	UTP30	0	0	0	0	4.8517
Essential light chain for Myo1p OS=Saccharomyces cerevisiae GN=MLC1 PE=4 SV=1	MLC1	0	0	4.0851	0	0
Uncharacterized protein OS=Saccharomyces cerevisiae GN=YCR090C PE=4 SV=1	YCR090C	0	0	0	0	4.8517
Subunit of the SAGA transcriptional regulatory complex OS=Saccharomyces cerevisiae GN=SPT20 PE=4 SV=1	SPT20	1.0963	0	0	0	0
Ankyrin-repeat containing, nucleocytoplasmic shuttling chaperone OS=Saccharomyces cerevisiae GN=YAR1 PE=4 SV=1	YAR1	0	0	4.0851	0	0
Sec39p OS=Saccharomyces cerevisiae (strain FostersB) GN=FOSTERSB_3422 PE=4 SV=1	SEC39	0	1.1155	0	0	0
END OF FILE
