# Supplementary material for: Tubular ER Associates With Diacylglycerol-Rich Structures During Lipid Droplet Consumption
Source: Front Cell Dev Biol. 2020 Jul 29;8:700. doi: 10.3389/fcell.2020.00700 (PMC7403446; doi:10.3389/fcell.2020.00700)
Supplement: TABLE S3 — Comparison with Yop1 proteome (Wang et al., 2017, eLife). [file Table_3.xlsx]

## Sheet: Suppl Table 3 
Supplementary Table S3- Comparison with Yop1 proteome (Wang et al, 2017. eLife)
Tubular ER proteome (Wang et al, 2017. eLife)						Found at least once in DAG-sensor positive subphase fraction
AHA1						AHA1
ATC3						BCY1
BMH2						CDC10
CALM						CHO1
CDC10						CUE1
CLC1						DBP2
CUE1						DPM1
DBP2						EMC2
DPM1						EMC4
ECM21						EMP47
EMC1						ERF1
EMC2						ERG26
EMC4						ERG27
EMP47						ERG9
ERF1						ERO1
ERG26						ERP2
ERG27						ERV25
ERG9						FMP52
ERO1						GPC1
ERP2						GPT2
ERV25						GSF2
FBRL						HSP26
FMP52						LCB2
GPT2						LSB3
GSF2						MSC1
HSP26						MSC3
KAPR (BCY1)						NOP56
LCB2						NVJ2
LSB3						PDX1
MSC1						PGA3
MSC3						PHO86
NOP56						PHO88
NVJ2/YPR091C						POM33
ODPX (PDX1)						RTN1
PEX30						RTN2
PGA3						SAC1
PHO86						SCP160
PHO88						SCS2
POM33						SEY1
PSS (CHO1)						SNF7
QOR/ZTA1						SRP40
RL17b/RPL17B						SRP68
RTN1						TAF6
RTN2						TCB1
SAC1						TCB2
SCP160						TCB3
SCS2						TSL1
SEY1						VPS21
SHS1						YET3
SMF2						YIM1
SNF7						YOP1
SRP40						YPT32
SRP68						YPT6
TAF6
TBA1
TBA3
TCB1
TCB2
TCB3
TSL1
TVP18
UPP
VPS17
VPS21
VPS60
VTC2
YBL086C
YDL121C
YET1
YET3
YG3L (YGR149W )/GPC1
YIM1
YMR209C
YN8B
YNL208W
YOP1
YPT32
YPT6
ZEO1
