# Supplementary material for: Tubular ER Associates With Diacylglycerol-Rich Structures During Lipid Droplet Consumption
Source: Front Cell Dev Biol. 2020 Jul 29;8:700. doi: 10.3389/fcell.2020.00700 (PMC7403446; doi:10.3389/fcell.2020.00700)
Supplement: TABLE S4 — ALPS containing proteins identified in the LD-associated subphase and DAG-rich compartments. [file Table_4.xlsx]

## Sheet: Suppl Table 4
Supplementary Table S4 ALPS containing proteins identified in the LD-associated subphase and DAG-rich compartments
Predicted yeast proteins with Amphipathic Lipid Packing Sensor Motifs (ALPs)						17 proteins in DAG-sensor positive samples from a total of 147 predicted
						12 more proteins found in subphase (control samples)
Reference	Nat Struct Mol Biol. 2007 Feb;14(2):138-46
A General Amphipathic Alpha-Helical Motif for Sensing Membrane Curvature
ACS2	Q6BS00|ACS2_DEBHA
ADA2	Q02336|ADA2_YEAST
AFG1	AFG1 protein.
ALP4	Spindle pole body component alp4
APC1	P53886|APC1_YEAST
APE2	P32454|APE2_YEAST
ARO1	P08566|ARO1_YEAST	subphase
ARP4	Actin-like protein ARP4.
ASK10	P48361|ASK10_YEAST
AST2	AST2 protein.	unique 1x
ATG5	ATG5 Autophagy-related protein 5.
ATN1	P13587|ATN1_YEAST
ATN2	Q01896|ATN2_YEAST
ATN5	Q12691|ATN5_YEAST
AUS1	ATP-dependent permease AUS1.
BGL1	BGL1 Beta-glucosidase 1 precursor
BGS3	1,3-beta-glucan synthase component bgs3
BGS4	1,3-beta-glucan synthase component bgs4
BOS1	Vesicular transport protein BOS1.
BOS1	Vesicular transport protein bos1.
BOS1	Vesicular transport protein BOS1.
CAN1	P04817|CAN1_YEAST
CBP1	CBP1 Cytochrome B pre-mRNA processing protein 1.
CDC25	CDC25
CDC45	Cell division control protein cdc45.
CHP1	CHP1 Chromo domain protein 1.
CSE1	CSE1 Importin-alpha re-exporter	enriched 1x
CSX1	RNA-binding post-transcriptional regulator csx1.
CSX2	Protein csx2.
DAK1	P54838|DAK1_YEAST	unique 3x
DID4	P36108|DID4_YEAST	unique 3x
DNA2	DNA replication helicase dna2.
DPO5	O60094|DPO5_SCHPO
ECM15	UPF0045 protein ECM15.
ECM15	P35195|ECM15_YEAST
ECM22	Sterol regulatory element binding protein ECM22
ECM29	Proteasome component ECM29	subphase
EFG2	O94429|EFG2_SCHPO
ELG1	Telomere length regulation protein ELG1
ENP1	ENP1 protein.	unique 1x
ERD1	ERD1 protein.
EXO70	P19658|EXO70_YEAST
FAD2	P38913|FAD1_YEAST
FAS2	Q10289|FAS2_SCHPO	subphase
GAL11	Transcription regulatory protein GAL11.
GCS1	ADP-ribosylation factor GTPase-activating protein GCS1.	unique x2
GLA1	Glucoamylase GLA1 precursor
GLS1	1,3-beta-glucan synthase component GLS1
GLU1	Glucoamylase GLU1 precursor
GPT2	P36148|GPT2_YEAST	enriched 1x
GYP7	GTPase-activating protein GYP7
HAK1	HAK1 High affinity potassium transporter.
HES1	HES1 protein
HIS2	P45353|HIS2_PICPA	subphase
HIS4	Q9HFV5|HIS4_CANAL	unique x2
HMO1	HMO1 High mobility group protein 1	subphase
HO	HO Homothallic switching endonuclease
HOS3	Histone deacetylase HOS3.
HSP90	P46598|HSP90_CANAL
IMB3	P32337|IMB3_YEAST
ISH1	Stress response protein ish1.
KES1	KES1 protein	enriched 1x unique x2
KIC1	Serine/threonine-protein kinase KIC1
KIN3	Serine/threonine-protein kinase KIN3
KLP6	O59751|KLP6_SCHPO
LCB2	Q09925|LCB2_SCHPO	enriched 1x unique 1x
LYS1	Q75BV4|LYS1_ASHGO	unique x2
MAF1	Repressor of RNA polymerase III transcription MAF1.	subphase
MID2	Septin ring organizing protein mid2.
MOK11	Cell wall alpha-1,3-glucan synthase mok11
MPG1	P41940|MPG1_YEAST
MSH5	Q12175|MSH5_YEAST
MYO2	Q876G9|MYO2_SACBA	enriched 1x
MYO52	O94477|MYO52_SCHPO
NUP1	Nucleoporin NUP1
NUP120	Nucleoporin NUP120
NUP170	Nucleoporin NUP170	unique 1x
NUP188	Nucleoporin NUP188	unique 1x
NUP85	Nucleoporin NUP85
PAB5	P37254|PABS_YEAST
PAN1	PAN1 protein.	subphase
PAS7	Peroxisome assembly protein PAS7
PBS2	P08018|PBS2_YEAST
PCP1	Spindle pole body protein pcp1.
PDR11	ATP-dependent permease PDR11.
PEX10	Q92265|PEX10_PICPA
PEX6	P33760|PEX6_YEAST
PHO87	Inorganic phosphate transporter PHO87.
PIK1	Phosphatidylinositol 4-kinase PIK1
PIK1	Phosphatidylinositol 4-kinase PIK1alpha
PMC4	RNA polymerase II mediator complex protein pmc4
PRP1	Pre-mRNA splicing factor prp1.
PRP8	Pre-mRNA splicing factor PRP8.
PRP8	Pre-mRNA splicing factor PRP8.
PST1	Paired amphipathic helix protein pst1
PTR1	E3 ubiquitin protein ligase ptr1
PUR3	Q9UUK7|PUR3_SCHPO
PYR1	P07259|PYR1_YEAST
QRI5	QRI5 protein.
RAD50	DNA repair protein rad50
RAG8	Casein kinase I homolog RAG8
RDS1	Rds1 protein.
REC10	Meiotic recombination protein rec10.
RRP42	Exosome complex exonuclease RRP42
SAP190	SIT4-associating protein SAP190.
SCD1	Rho guanine nucleotide exchange factor scd1.
SCW1	Cell wall integrity protein scw1
SEC10	Exocyst complex component sec10.
SEC16	P48415|SEC16_YEAST
SHK1	Serine/threonine-protein kinase pak1/shk1
SIK1	SIK1 protein
SMC4	Q12267|SMC4_YEAST
SMP2	SMP2 protein.
SNF5	Transcription regulatory protein SNF5
SQT1	Ribosome assembly protein SQT1.
SRS2	ATP-dependent DNA helicase srs2
SSD1	SSD1 protein	subphase
STB6	STB6 protein.
SWI10	Mating-type switching protein swi10.
SYP1	P25623|SYP1_YEAST	subphase
TAZ1	Telomere length regulator taz1.
TBB	TBB Tubulin beta chain
TFB2	P87303|TFB2_SCHPO
TFB4	Q6CVX9|TFB4_KLULA
TFB4	Q75B93|TFB4_ASHGO
TFB4	Q12004|TFB4_YEAST
THI6	THI6 Thiamine biosynthetic bifunctional enzyme [Includes: Thiamine- phosphate pyrophosphorylase
TOP2	O93794|TOP2_CANGA	enriched 1x
TOP2	P87078|TOP2_CANAL
TUP12	Transcriptional repressor tup12.
UBP12	UBP12 Ubiquitin carboxyl-terminal hydrolase 12
UBP5	P39944|UBP5_YEAST
UBP7	P40453|UBP7_YEAST
UBR1	O60014|UBR1_KLULA
UBR1	P19812|UBR1_YEAST
UBR11	Ubr11 protein.
UBX3	Q9UT81|UBX3_SCHPO
UFD2	Q9HE05|UFD2_SCHPO
UFD4	P33202|UFD4_YEAST	subphase
URA1	URA1 protein [Includes: Glutamine-dependent carbamoyl-phosphate synthase
VIP1	Protein vip1.	subphase
VPS13	Vacuolar protein sorting-associated protein VPS13	unique 1x
VPS41	Vacuolar assembly protein VPS41
VPS8	Vacuolar protein sorting-associated protein VPS8.
YAR2	Q10135|YAR2_SCHPO
YDZ5	O13712|YDZ5_SCHPO
YHZ9	YHZ9 Protein C21B10.09 in chromosome II.
ZPR1	Zinc-finger protein ZPR1.
ZPR1	Zinc-finger protein zpr1.	subphase
	P42042|AMYG_ARXAD
	P07669|TPIS_SCHPO
	P40369|ARLY_SCHPO
	Q6BRY4|ACEA_DEBHA
	P20014|ACEA_CANTR
	P25375|PRTD_YEAST
	P47125|I23O_YEAST
	P11356|ACOX2_CANTR
	Q6CKK7|ACOX_KLULA
	P78820|COAC_SCHPO
	P08790|ACOX5_CANTR
	P09806|RF4_KLULA
	P53689|ACT_PHARH
	P36013|MAOX_YEAST
	O74192|DAK_PICPA
	Q9Y7B1|ACOX_PICPA
	6-phosphofructokinase beta subunit
	Q9P8Q7|ACEA_CANAL
	P16861|K6PF1_YEAST
	P38707|SYNC_YEAST
	O60017|DAK_PICAN
	P47828|TCPQ_CANAL
	P12612|TCPA_YEAST
	O94201|K6PF1_CANAL
	P10248|PALY_RHORB
	Elongation factor 3
	P25379|STDH_YEAST
	Q92448|K6PF1_PICPA
	O94198|ACEA_ASHGO
	O94200|K6PF2_CANAL
	Q9UVZ5|PYRF_SACFI
	P36022|DYHC_YEAST
	Q9UR07|RT23_SCHPO
	Q9C0R2|RT22_SCHPO
	Q05654|RT21_SCHPO
	P08679|CISY2_YEAST
	Q09172|PP2C2_SCHPO
	P31411|VATB_SCHPO
